# Supplementary material for: Phenylpropanoid metabolites from grape leaves contribute to strong defense roles against downy mildew based on physiological and transcriptomic analyses
Source: Front Microbiol. 2026 Mar 17;17:1805591. doi: 10.3389/fmicb.2026.1805591 (PMC13035788; doi:10.3389/fmicb.2026.1805591)
Supplement: Supplementary file 2 [file Table_2.xlsx]

## Sheet: Sheet1
Index	RedGlob-0h-1	RedGlob-0h-2	RedGlob-0h-3	RedGlob-1d-1	RedGlob-1d-2	RedGlob-1d-3	RedGlob-5d-1	RedGlob-5d-2	RedGlob-5d-3	Moldova-0h-1	Moldova-0h-2	Moldova-0h-3	Moldova-1d-1	Moldova-1d-2	Moldova-1d-3	Moldova-5d-1	Moldova-5d-2	Moldova-5d-3	chr	start	end	strand	gene_name	gene_description	KEGG	KEGG pathway	NR	Swissprot	Tremble	KOG	GO	Pfam	TF-Family	TF-Category	TF-Classification	Moldova-1d_vs_Moldova-0h_baseMean	Moldova-1d_vs_Moldova-0h_log2FoldChange	Moldova-1d_vs_Moldova-0h_pvalue	Moldova-1d_vs_Moldova-0h_padj	Moldova-1d_vs_Moldova-0h_regulated	Moldova-5d_vs_Moldova-0h_baseMean	Moldova-5d_vs_Moldova-0h_log2FoldChange	Moldova-5d_vs_Moldova-0h_pvalue	Moldova-5d_vs_Moldova-0h_padj	Moldova-5d_vs_Moldova-0h_regulated	RedGlob-1d_vs_RedGlob-0h_baseMean	RedGlob-1d_vs_RedGlob-0h_log2FoldChange	RedGlob-1d_vs_RedGlob-0h_pvalue	RedGlob-1d_vs_RedGlob-0h_padj
ENSRNA049462840	16	29	21	5	9	10	11	9	9	2	4	11	1	3	4	1	4	5	5	20440090	20440217	-	IsrR	Antisense RNA which regulates isiA expression	--	--	--	--	--	--	--	--	--	--	--	-	-	-	-	-	-	-	-	-	-	15.0386	-1.55657	0.00487512	0.0075846
VIT_01s0010g00020	123	113	104	289	252	250	51	66	65	55	22	27	652	673	640	81	69	100	1	14353846	14356865	-	VIT_01s0010g00020	--	K01246 DNA-3-methyladenine glycosylase I [EC:3.2.2.20] | (RefSeq) uncharacterized LOC100256507 (A)	ko03410: Base excision repair	PREDICTED: uncharacterized protein LOC100256507 [Vitis vinifera]	--	D7TA54_VITVI SubName: Full=Uncharacterized protein {ECO:0000313|EMBL:CBI27376.3};	--	GO:0008725,DNA-3-methyladenine glycosylase activity; GO:0006284,base-excision repair; GO:0003674,molecular_function; GO:0003824,catalytic activity; GO:0003905,alkylbase DNA N-glycosylase activity; GO:0016787,hydrolase activity; GO:0016798,hydrolase activity, acting on glycosyl bonds; GO:0016799,hydrolase activity, hydrolyzing N-glycosyl compounds; GO:0019104,DNA N-glycosylase activity; GO:0043733…	PF03352.16:Methyladenine glycosylase	--	--	--	316.069	3.9785	2.18271e-34	9.2757e-34	up	58.9309	1.321	1.9656e-05	3.74579e-05	up	185.204	1.092	8.56886e-11	2.40435e-10
VIT_01s0010g00060	739	883	747	321	344	335	260	272	222	4286	3988	3937	1071	1061	973	803	778	912	1	14402501	14405865	+	VIT_01s0010g00060	--	K23869 galactan beta-1,4-galactosyltransferase [EC:2.4.1.-] | (RefSeq) galactan beta-1,4-galactosyltransferase GALS3 (A)	--	PREDICTED: galactan beta-1,4-galactosyltransferase GALS3 [Vitis vinifera]	GALS3_ARATH RecName: Full=Galactan beta-1,4-galactosyltransferase GALS3 {ECO:0000305}; EC=2.4.1.- {ECO:0000305}; AltName: Full=Beta-1,4-galactan synthase; AltName: Full=Galactan synthase 3 {ECO:0000303|PubMed:23243126};	F6HGD2_VITVI RecName: Full=Glycosyltransferase family 92 protein {ECO:0000256|RuleBase:RU366017}; EC=2.4.1.- {ECO:0000256|RuleBase:RU366017};	Extracellular protein with conserved cysteines	GO:0000139,Golgi membrane; GO:0016021,integral component of membrane; GO:0016757,glycosyltransferase activity; GO:0042546,cell wall biogenesis; GO:0071555,cell wall organization; GO:0003674,molecular_function; GO:0003824,catalytic activity; GO:0016740,transferase activity; GO:0008150,biological_process; GO:0009987,cellular process; GO:0044085,cellular component biogenesis; GO:0071554,cell wall or…	PF01697.30:Glycosyltransferase family 92	--	--	--	2697.2	-2.24728	0	0	down	2412.97	-2.242	1.01005e-282	3.95161e-281	down	568.369	-1.36051	2.6751e-43	1.81071e-42
VIT_01s0010g00240	4716	5923	5183	32	25	28	677	819	684	443	369	419	121	99	107	616	523	598	1	14670356	14678190	+	VIT_01s0010g00240	CTP synthase [Source:UniProtKB/TrEMBL%3BAcc:F6HGD6]	K01937 CTP synthase [EC:6.3.4.2] | (RefSeq) CTP synthase 1 (A)	ko00240: Pyrimidine metabolism; ko01100: Metabolic pathways; ko01232: Nucleotide metabolism; ko01240: Biosynthesis of cofactors	PREDICTED: CTP synthase 1 [Vitis vinifera]	--	F6HGD6_VITVI RecName: Full=CTP synthase {ECO:0000256|RuleBase:RU810713}; EC=6.3.4.2 {ECO:0000256|RuleBase:RU810713}; AltName: Full=UTP--ammonia ligase {ECO:0000256|RuleBase:RU810713};	CTP synthase (UTP-ammonia lyase)	GO:0005524,ATP binding; GO:0003883,CTP synthase activity; GO:0042802,identical protein binding; GO:0044210,'de novo' CTP biosynthetic process; GO:0006241,CTP biosynthetic process; GO:0006541,glutamine metabolic process; GO:0019856,pyrimidine nucleobase biosynthetic process; GO:0000166,nucleotide binding; GO:0003674,molecular_function; GO:0005488,binding; GO:0017076,purine nucleotide binding; GO:0…	PF06418.17:CTP synthase N-terminus	--	--	--	273.812	-2.18359	4.68127e-61	2.9538e-60	down	494.163	0.548265	9.8567e-08	2.23988e-07	false	2741.24	-7.65541	0	0
VIT_01s0010g00330	21	14	18	81	45	57	34	19	24	19	18	24	117	142	142	6	21	31	1	14812106	14816337	-	VIT_01s0010g00330	Leucine-rich repeat receptor-like serine/threonine-protein kinase BAM3 [Source:Projected from Arabidopsis thaliana (AT4G20270) UniProtKB/Swiss-Prot%3BAcc:O65440]	K00924 kinase [EC:2.7.1.-] | (RefSeq) receptor protein kinase CLAVATA1 (A)	--	PREDICTED: leucine-rich repeat receptor-like serine/threonine-protein kinase BAM3 [Vitis vinifera]	BAME3_ARATH RecName: Full=Leucine-rich repeat receptor-like serine/threonine-protein kinase BAM3 {ECO:0000303|PubMed:16367950}; EC=2.7.11.1 {ECO:0000255|PROSITE-ProRule:PRU00159}; AltName: Full=Protein BARELY ANY MERISTEM 3 {ECO:0000303|PubMed:16367950}; Flags: Precursor;	F6HGD8_VITVI RecName: Full=Protein kinase domain-containing protein {ECO:0000259|PROSITE:PS50011};	--	GO:0005789,endoplasmic reticulum membrane; GO:0016021,integral component of membrane; GO:0005886,plasma membrane; GO:0005524,ATP binding; GO:0042802,identical protein binding; GO:0042277,peptide binding; GO:0001653,peptide receptor activity; GO:0106310,protein serine kinase activity; GO:0004674,protein serine/threonine kinase activity; GO:0030154,cell differentiation; GO:0048437,floral organ deve…	PF00069.28:Protein kinase domain	--	--	--	71.9757	2.44854	3.91001e-19	1.18758e-18	up	19.6953	-0.0306281	0.952224	0.959768	FALSE	38.4124	1.64976	1.14166e-05	2.29381e-05
VIT_01s0010g00340	5	17	15	42	41	44	24	19	23	18	16	27	40	29	39	6	12	21	1	14854163	14859888	-	VIT_01s0010g00340	--	--	--	PREDICTED: uncharacterized protein LOC100253105 [Vitis vinifera]	XB34_ORYSJ RecName: Full=Probable E3 ubiquitin-protein ligase XBOS34; EC=2.3.2.27; AltName: Full=Ankyrin repeat domain and RING finger-containing protein XBOS34; AltName: Full=RING-type E3 ubiquitin transferase XBOS34; AltName: Full=XB3 protein homolog 4;	F6HGD9_VITVI RecName: Full=RING-type domain-containing protein {ECO:0000259|PROSITE:PS50089};	--	GO:0046872,metal ion binding; GO:0016740,transferase activity; GO:0044260,cellular macromolecule metabolic process; GO:0016567,protein ubiquitination; GO:0003674,molecular_function; GO:0005488,binding; GO:0043167,ion binding; GO:0043169,cation binding; GO:0003824,catalytic activity; GO:0008150,biological_process; GO:0008152,metabolic process; GO:0009987,cellular process; GO:0043170,macromolecule …	PF13920.9:Zinc finger, C3HC4 type (RING finger)	--	--	--	27.4811	0.552445	0.144109	0.168816	FALSE	16.501	-0.603712	0.25445	0.296843	FALSE	26.4106	1.6851	0.000107777	0.000198898
VIT_01s0010g00380	6	10	13	16	3	6	1	1	1	43	60	66	23	28	28	11	25	19	1	14955665	14959548	-	VIT_01s0010g00380	--	K00924 kinase [EC:2.7.1.-] | (RefSeq) receptor protein kinase CLAVATA1 (A)	--	PREDICTED: LRR receptor-like serine/threonine-protein kinase GSO1 isoform X1 [Vitis vinifera]	GSO1_ARATH RecName: Full=LRR receptor-like serine/threonine-protein kinase GSO1 {ECO:0000303|PubMed:18088309}; EC=2.7.11.1 {ECO:0000255|PROSITE-ProRule:PRU00159}; AltName: Full=Protein GASSHO 1 {ECO:0000303|PubMed:18088309}; AltName: Full=Protein SCHENGEN 3 {ECO:0000303|PubMed:25233277}; Flags: Precursor;	F6HGE2_VITVI RecName: Full=Protein kinase domain-containing protein {ECO:0000259|PROSITE:PS50011};	--	GO:0048226,Casparian strip; GO:0016021,integral component of membrane; GO:0005886,plasma membrane; GO:0005524,ATP binding; GO:0106310,protein serine kinase activity; GO:0004674,protein serine/threonine kinase activity; GO:0071555,cell wall organization; GO:0035987,endodermal cell differentiation; GO:0045184,establishment of protein localization; GO:0055075,potassium ion homeostasis; GO:0006468,pr…	PF13855.9:Leucine rich repeat	--	--	--	42.9557	-1.3704	1.3581e-05	2.31767e-05	down	37.0141	-1.57139	2.52921e-05	4.77372e-05	down	-	-	-	-
VIT_01s0010g00450	3	6	5	31	25	22	17	8	4	6	3	3	83	84	94	77	85	88	1	15204771	15212172	-	VIT_01s0010g00450	--	K01166 ribonuclease T2 [EC:4.6.1.19] | (RefSeq) extracellular ribonuclease LE (A)	--	extracellular ribonuclease LE [Vitis riparia]	RNLE_SOLLC RecName: Full=Extracellular ribonuclease LE; Short=RNase LE; EC=4.6.1.19; Flags: Precursor;	D7TN77_VITVI RecName: Full=Ribonuclease T(2) {ECO:0000256|ARBA:ARBA00012571}; EC=4.6.1.19 {ECO:0000256|ARBA:ARBA00012571};	Ribonuclease, T2 family	GO:0005576,extracellular region; GO:0005615,extracellular space; GO:0004521,endoribonuclease activity; GO:0033897,ribonuclease T2 activity; GO:0003723,RNA binding; GO:0006401,RNA catabolic process; GO:0003674,molecular_function; GO:0003824,catalytic activity; GO:0004518,nuclease activity; GO:0004519,endonuclease activity; GO:0004540,ribonuclease activity; GO:0016787,hydrolase activity; GO:0016788…	PF00445.21:Ribonuclease T2 family	--	--	--	41.7392	4.17596	1.56491e-17	4.54062e-17	up	44.204	4.43345	2.63178e-19	1.00784e-18	up	14.7838	2.37176	8.19389e-05	0.000152927
VIT_01s0010g00510	40	67	73	276	310	308	95	118	94	16	11	4	166	120	129	10	9	8	1	15304699	15307775	+	VIT_01s0010g00510	--	--	--	unnamed protein product, partial [Vitis vinifera]	Y5161_ARATH RecName: Full=Uncharacterized protein At5g01610;	D7TA72_VITVI SubName: Full=Uncharacterized protein {ECO:0000313|EMBL:CBI27394.3};	--	--	PF04398.15:Protein of unknown function, DUF538	--	--	--	68.1955	3.47025	1.58293e-24	5.50209e-24	up	-	-	-	-	-	173.216	2.20339	1.76092e-31	9.54249e-31
VIT_01s0010g00550	487	628	554	516	383	540	344	380	285	324	297	309	190	172	198	178	182	169	1	15443313	15464465	+	VIT_01s0010g00550	--	K01354 oligopeptidase B [EC:3.4.21.83] | (RefSeq) protease 2 (A)	--	PREDICTED: uncharacterized protein LOC100258143 isoform X5 [Vitis vinifera]	--	F6HGE8_VITVI RecName: Full=Prolyl endopeptidase {ECO:0000256|RuleBase:RU368024}; EC=3.4.21.- {ECO:0000256|RuleBase:RU368024};	Predicted serine protease	GO:0004252,serine-type endopeptidase activity; GO:0006508,proteolysis; GO:0003674,molecular_function; GO:0003824,catalytic activity; GO:0004175,endopeptidase activity; GO:0008233,peptidase activity; GO:0008236,serine-type peptidase activity; GO:0016787,hydrolase activity; GO:0017171,serine hydrolase activity; GO:0140096,catalytic activity, acting on a protein; GO:0006807,nitrogen compound metabol…	PF02897.18:Prolyl oligopeptidase, N-terminal beta-propeller domain	--	--	--	254.477	-1.00199	1.05295e-15	2.89012e-15	down	241.271	-0.761467	1.39822e-08	3.35851e-08	false	516.098	-0.32996	0.00432806	0.00677175
VIT_01s0010g00600	1140	1204	1037	2461	2455	2306	1283	1458	1305	736	738	737	1467	1346	1287	5313	5325	5687	1	15655668	15658116	+	VIT_01s0010g00600	--	--	--	PREDICTED: phosphatidylinositol 4-kinase gamma 5 [Vitis vinifera]	P4KG7_ARATH RecName: Full=Phosphatidylinositol 4-kinase gamma 7 {ECO:0000303|PubMed:17880284}; Short=AtPI4Kgamma7 {ECO:0000303|PubMed:17880284}; Short=PI-4Kgamma7 {ECO:0000303|PubMed:17880284}; Short=PI4K gamma 7 {ECO:0000303|PubMed:17880284}; EC=2.7.1.67 {ECO:0000269|PubMed:17880284}; AltName: Full=Ubiquitin-like domain kinase gamma 7 {ECO:0000303|PubMed:17880284}; Short=UbDK gamma 7 {ECO:000030…	A0A438JB59_VITVI RecName: Full=1-phosphatidylinositol 4-kinase {ECO:0000256|ARBA:ARBA00012169}; EC=2.7.1.67 {ECO:0000256|ARBA:ARBA00012169};	Phosphatidylinositol 4-kinase	GO:0004430,1-phosphatidylinositol 4-kinase activity; GO:0005524,ATP binding; GO:0046854,phosphatidylinositol phosphate biosynthetic process; GO:0046777,protein autophosphorylation; GO:0003674,molecular_function; GO:0003824,catalytic activity; GO:0016301,kinase activity; GO:0016740,transferase activity; GO:0016772,transferase activity, transferring phosphorus-containing groups; GO:0016773,phosphot…	PF00454.30:Phosphatidylinositol 3- and 4-kinase	--	--	--	1023.06	0.617789	7.68016e-22	2.50065e-21	false	3120.31	2.93462	0	0	up	1736.74	0.972849	1.3562e-34	7.78788e-34
VIT_01s0010g00610	2	2	0	21	14	23	12	11	8	0	3	0	25	21	30	2	0	6	1	15664727	15666435	-	VIT_01s0010g00610	--	K01246 DNA-3-methyladenine glycosylase I [EC:3.2.2.20] | (RefSeq) DNA-3-methyladenine glycosylase (A)	ko03410: Base excision repair	putative GMP synthase [Vitis vinifera]	--	A0A438E9Z1_VITVI SubName: Full=Putative GMP synthase {ECO:0000313|EMBL:RVW44596.1};	--	GO:0008725,DNA-3-methyladenine glycosylase activity; GO:0006284,base-excision repair; GO:0003674,molecular_function; GO:0003824,catalytic activity; GO:0003905,alkylbase DNA N-glycosylase activity; GO:0016787,hydrolase activity; GO:0016798,hydrolase activity, acting on glycosyl bonds; GO:0016799,hydrolase activity, hydrolyzing N-glycosyl compounds; GO:0019104,DNA N-glycosylase activity; GO:0043733…	PF03352.16:Methyladenine glycosylase	--	--	--	12.0956	4.39062	5.49613e-06	9.63858e-06	up	-	-	-	-	-	-	-	-	-
VIT_01s0010g00630	106	111	67	130	60	107	71	85	79	65	83	42	18	19	28	28	48	54	1	15701474	15704472	+	VIT_01s0010g00630	--	--	--	unnamed protein product, partial [Vitis vinifera]	PPR41_ARATH RecName: Full=Putative pentatricopeptide repeat-containing protein At1g13630;	D7TA84_VITVI SubName: Full=Uncharacterized protein {ECO:0000313|EMBL:CBI27406.3};	FOG: PPR repeat	--	PF13041.9:PPR repeat family	--	--	--	44.6491	-1.8159	9.42635e-08	1.84762e-07	down	52.9861	-0.500661	0.1181	0.14656	false	96.3005	-0.0612109	0.819515	0.845585
VIT_01s0010g00640	121	183	140	139	109	157	92	105	82	85	70	83	102	117	132	172	188	169	1	15713490	15721119	+	VIT_01s0010g00640	--	--	--	unnamed protein product, partial [Vitis vinifera]	--	D7TA85_VITVI SubName: Full=Uncharacterized protein {ECO:0000313|EMBL:CBI27407.3};	--	--	--	--	--	--	96.6913	0.294253	0.149476	0.174747	FALSE	128.373	1.20586	8.73595e-11	2.38614e-10	up	140.297	-0.240895	0.195068	0.236172
VIT_01s0010g00680	1334	1539	1528	1952	1911	1871	1035	1367	1080	4655	4488	4594	2150	2054	2178	1108	1107	1240	1	15794446	15805337	+	VIT_01s0010g00680	HSP90.5 [Source:Projected from Arabidopsis thaliana (AT2G04030) UniProtKB/TrEMBL%3BAcc:A0A178VPV7]	K09487 heat shock protein 90kDa beta | (RefSeq) heat shock protein 90-5, chloroplastic (A)	ko04141: Protein processing in endoplasmic reticulum; ko04626: Plant-pathogen interaction	PREDICTED: heat shock protein 90-5, chloroplastic [Vitis vinifera]	HS905_ARATH RecName: Full=Heat shock protein 90-5, chloroplastic {ECO:0000305}; Short=AtHSP90.5 {ECO:0000305}; Short=AtHsp90-5 {ECO:0000303|PubMed:11599565}; AltName: Full=Heat shock protein 88-1 {ECO:0000305}; Short=Hsp88-1 {ECO:0000303|PubMed:11599565}; AltName: Full=Hsp90C {ECO:0000303|PubMed:23382192}; AltName: Full=Protein EMBRYO DEFECTIVE 1956 {ECO:0000303|PubMed:23382192}; AltName: Full=Pr…	F6HGF1_VITVI RecName: Full=HATPase_c domain-containing protein {ECO:0000259|SMART:SM00387};	Molecular chaperone (HSP90 family)	GO:0009507,chloroplast; GO:0009941,chloroplast envelope; GO:0009570,chloroplast stroma; GO:0005783,endoplasmic reticulum; GO:0005739,mitochondrion; GO:0048471,perinuclear region of cytoplasm; GO:0000325,plant-type vacuole; GO:0009536,plastid; GO:0005524,ATP binding; GO:0016887,ATP hydrolysis activity; GO:0042803,protein homodimerization activity; GO:0051082,unfolded protein binding; GO:0009704,de…	PF00183.21:Hsp90 protein	--	--	--	3473.57	-1.37685	2.18191e-215	3.93409e-214	down	2825.77	-1.94136	4.95286e-253	1.58283e-251	down	1674.65	0.262259	0.000201587	0.00036241
VIT_01s0010g00690	354	423	345	357	277	310	157	162	188	392	395	380	202	197	200	275	285	277	1	15828712	15858003	+	VIT_01s0010g00690	DNA-directed RNA polymerase [Source:UniProtKB/TrEMBL%3BAcc:F6HGF2]	K10908 DNA-directed RNA polymerase, mitochondrial [EC:2.7.7.6] | (RefSeq) DNA-directed RNA polymerase 1, mitochondrial (A)	--	PREDICTED: DNA-directed RNA polymerase 1, mitochondrial [Vitis vinifera]	RPO1B_TOBAC RecName: Full=DNA-directed RNA polymerase 1B, mitochondrial; EC=2.7.7.6; AltName: Full=NictaRpoT1-tom; AltName: Full=T7 bacteriophage-type single subunit RNA polymerase 1B; Flags: Precursor;	F6HGF2_VITVI RecName: Full=DNA-directed RNA polymerase {ECO:0000256|ARBA:ARBA00012418, ECO:0000256|RuleBase:RU003805}; EC=2.7.7.6 {ECO:0000256|ARBA:ARBA00012418, ECO:0000256|RuleBase:RU003805};	Mitochondrial/chloroplast DNA-directed RNA polymerase RPO41, provides primers for DNA replication-initiation	GO:0034245,mitochondrial DNA-directed RNA polymerase complex; GO:0003677,DNA binding; GO:0003899,DNA-directed 5'-3' RNA polymerase activity; GO:0006390,mitochondrial transcription; GO:0003674,molecular_function; GO:0003676,nucleic acid binding; GO:0005488,binding; GO:0097159,organic cyclic compound binding; GO:1901363,heterocyclic compound binding; GO:0003824,catalytic activity; GO:0016740,transf…	PF00940.22:DNA-dependent RNA polymerase	--	--	--	303.733	-1.23389	2.99797e-27	1.10486e-26	down	332.15	-0.428277	0.000200612	0.000350688	false	343.79	-0.366831	0.00306656	0.00488038
VIT_01s0010g00710	79	78	39	406	288	343	498	568	495	100	84	84	220	216	218	94	97	131	1	15889708	15892542	+	VIT_01s0010g00710	RING-type E3 ubiquitin transferase [Source:UniProtKB/TrEMBL%3BAcc:F6HGF4]	K08332 vacuolar protein 8 | (RefSeq) U-box domain-containing protein 44 (A)	--	PREDICTED: putative U-box domain-containing protein 42 isoform X2 [Vitis vinifera]	PUB42_ARATH RecName: Full=Putative U-box domain-containing protein 42; EC=2.3.2.27; AltName: Full=Plant U-box protein 42; AltName: Full=RING-type E3 ubiquitin transferase PUB42 {ECO:0000305};	F6HGF4_VITVI RecName: Full=RING-type E3 ubiquitin transferase {ECO:0000256|ARBA:ARBA00012483}; EC=2.3.2.27 {ECO:0000256|ARBA:ARBA00012483};	FOG: Armadillo/beta-catenin-like repeats	GO:0004842,ubiquitin-protein transferase activity; GO:0003674,molecular_function; GO:0003824,catalytic activity; GO:0016740,transferase activity; GO:0019787,ubiquitin-like protein transferase activity; GO:0140096,catalytic activity, acting on a protein	PF00514.26:Armadillo/beta-catenin-like repeat	--	--	--	147.797	1.01719	4.03956e-10	8.94214e-10	up	97.9332	0.313941	0.134279	0.165007	false	198.82	2.28083	2.97467e-28	1.50378e-27
VIT_01s0010g00720	10	10	14	23	16	15	7	12	1	8	7	8	31	21	24	8	16	14	1	15895456	15897646	+	VIT_01s0010g00720	--	--	--	PREDICTED: uncharacterized protein LOC100253093 [Vitis vinifera]	PXL2C_ARATH RecName: Full=Thioredoxin-like protein AAED1, chloroplastic; AltName: Full=AhpC/TSA antioxidant enzyme domain-containing protein 1; Flags: Precursor;	D7TA92_VITVI SubName: Full=Uncharacterized protein {ECO:0000313|EMBL:CBI27414.3};	Uncharacterized conserved protein	GO:0009507,chloroplast; GO:0016209,antioxidant activity; GO:0003674,molecular_function; GO:0005575,cellular_component; GO:0005622,intracellular anatomical structure; GO:0005737,cytoplasm; GO:0009536,plastid; GO:0043226,organelle; GO:0043227,membrane-bounded organelle; GO:0043229,intracellular organelle; GO:0043231,intracellular membrane-bounded organelle; GO:0110165,cellular anatomical entity	PF13911.9:AhpC/TSA antioxidant enzyme	--	--	--	15.6536	1.45012	0.00447366	0.00622882	up	-	-	-	-	-	-	-	-	-
VIT_01s0010g00730	18	14	20	11	7	20	4	3	6	12	18	19	3	2	12	6	10	9	1	15898381	15900732	-	VIT_01s0010g00730	--	K23541 Ca2+/H+ antiporter, TMEM165/GDT1 family | (RefSeq) putative pentatricopeptide repeat-containing protein At3g23330 (A)	--	PREDICTED: putative pentatricopeptide repeat-containing protein At1g68930 [Vitis vinifera]	PP108_ARATH RecName: Full=Putative pentatricopeptide repeat-containing protein At1g68930;	D7TA93_VITVI RecName: Full=DYW_deaminase domain-containing protein {ECO:0000259|Pfam:PF14432};	FOG: PPR repeat	GO:0043231,intracellular membrane-bounded organelle; GO:0003723,RNA binding; GO:0008270,zinc ion binding; GO:0009451,RNA modification; GO:0003674,molecular_function; GO:0003676,nucleic acid binding; GO:0005488,binding; GO:0097159,organic cyclic compound binding; GO:1901363,heterocyclic compound binding; GO:0043167,ion binding; GO:0043169,cation binding; GO:0046872,metal ion binding; GO:0046914,tr…	PF01535.23:PPR repeat	--	--	--	-	-	-	-	-	-	-	-	-	-	15.1665	-0.59181	0.284633	0.332653
VIT_01s0010g00740	154	186	108	364	359	413	260	322	263	258	201	201	335	324	292	158	156	160	1	15902606	15906238	-	VIT_01s0010g00740	--	K12126 phytochrome-interacting factor 3 | (RefSeq) transcription factor PIF3 (A)	ko04075: Plant hormone signal transduction; ko04712: Circadian rhythm - plant	unnamed protein product, partial [Vitis vinifera]	BH049_ARATH RecName: Full=Transcription factor bHLH49; AltName: Full=Basic helix-loop-helix protein 49; Short=AtbHLH49; Short=bHLH 49; AltName: Full=Protein ACTIVATOR FOR CELL ELONGATION 1; AltName: Full=Transcription factor EN 82; AltName: Full=bHLH transcription factor bHLH049;	F6HGF5_VITVI RecName: Full=BHLH domain-containing protein {ECO:0000259|PROSITE:PS50888};	--	GO:0005634,nucleus; GO:0003700,DNA-binding transcription factor activity; GO:0046983,protein dimerization activity; GO:0000976,transcription cis-regulatory region binding; GO:0040008,regulation of growth; GO:0006355,regulation of DNA-templated transcription; GO:0003674,molecular_function; GO:0140110,transcription regulator activity; GO:0005488,binding; GO:0005515,protein binding; GO:0001067,trans…	PF00010.29:Helix-loop-helix DNA-binding domain	bHLH	TF	bHLH	263.815	0.256317	0.0392469	0.0492778	false	187.612	-0.423899	0.00592233	0.00880402	false	257.947	1.22874	7.38447e-15	2.51017e-14
VIT_01s0010g00750	203	334	220	1171	1111	1252	634	661	579	413	468	408	1361	1179	1083	425	379	467	1	15925062	15931423	+	VIT_01s0010g00750	WPP domain-interacting tail-anchored protein 2 [Source:Projected from Arabidopsis thaliana (AT1G68910) UniProtKB/Swiss-Prot%3BAcc:A8MQR0]	--	--	unnamed protein product, partial [Vitis vinifera]	WIT2_ARATH RecName: Full=WPP domain-interacting tail-anchored protein 2;	D7TA95_VITVI SubName: Full=Uncharacterized protein {ECO:0000313|EMBL:CBI27417.3};	--	GO:0016021,integral component of membrane; GO:0080115,myosin XI tail binding; GO:2000769,regulation of establishment or maintenance of cell polarity regulating cell shape; GO:0003674,molecular_function; GO:0005488,binding; GO:0005515,protein binding; GO:0008092,cytoskeletal protein binding; GO:0017022,myosin binding; GO:0032029,myosin tail binding; GO:0032036,myosin heavy chain binding; GO:000090…	PF19220.3:Crescentin protein	--	--	--	782.139	1.21519	1.53486e-46	7.95994e-46	up	425.196	0.0274023	0.80634	0.832386	FALSE	691.245	2.11873	1.15734e-86	1.41312e-85
VIT_01s0010g00760	85	123	118	131	106	110	186	204	177	2549	2336	2403	420	410	299	105	114	93	1	15950500	15952634	-	VIT_01s0010g00760	--	--	--	unnamed protein product, partial [Vitis vinifera]	--	F6HGF7_VITVI SubName: Full=Uncharacterized protein {ECO:0000313|EMBL:CCB51158.1};	--	GO:0016021,integral component of membrane; GO:0005575,cellular_component; GO:0016020,membrane; GO:0031224,intrinsic component of membrane; GO:0110165,cellular anatomical entity	--	--	--	--	1499.73	-2.96421	0	0	down	1241.77	-4.49365	0	0	down	111.152	-0.021592	0.914041	0.928445
VIT_01s0010g00790	21	33	18	11	5	1	52	57	52	254	247	265	22	26	26	8	11	11	1	16076644	16082917	-	VIT_01s0010g00790	--	--	--	PREDICTED: uncharacterized protein LOC103341994 [Prunus mume]	--	F6HGF7_VITVI SubName: Full=Uncharacterized protein {ECO:0000313|EMBL:CCB51158.1};	--	GO:0016021,integral component of membrane; GO:0005575,cellular_component; GO:0016020,membrane; GO:0031224,intrinsic component of membrane; GO:0110165,cellular anatomical entity	--	--	--	--	151.082	-3.64309	1.37958e-63	8.94613e-63	down	130.126	-4.62398	2.37746e-51	1.7466e-50	down	14.957	-2.18468	0.000503148	0.000870468
VIT_01s0010g00800	3	2	2	2	1	1	101	97	94	48	50	35	13	24	20	24	20	26	1	16128794	16129261	+	VIT_01s0010g00800	--	--	--	unnamed protein product, partial [Vitis vinifera]	--	D7TA98_VITVI SubName: Full=Uncharacterized protein {ECO:0000313|EMBL:CBI27420.3};	--	GO:0016021,integral component of membrane; GO:0005575,cellular_component; GO:0016020,membrane; GO:0031224,intrinsic component of membrane; GO:0110165,cellular anatomical entity	--	--	--	--	32.9465	-1.49	3.88483e-05	6.41478e-05	down	33.514	-0.876663	0.0127465	0.0182035	false	-	-	-	-
VIT_01s0010g00920	253	325	234	185	130	154	170	171	151	314	337	291	177	186	182	690	679	698	1	16384467	16391080	+	VIT_01s0010g00920	--	K04077 chaperonin GroEL [EC:5.6.1.7] | (RefSeq) chaperonin 60 subunit beta 4, chloroplastic (A)	ko03018: RNA degradation	PREDICTED: chaperonin 60 subunit beta 4, chloroplastic [Vitis vinifera]	CPNB4_ARATH RecName: Full=Chaperonin 60 subunit beta 4, chloroplastic; Short=CPN-60 beta 4; Flags: Precursor;	A0A438JB89_VITVI SubName: Full=Chaperonin 60 subunit beta 4, chloroplastic {ECO:0000313|EMBL:RVX06222.1};	Mitochondrial chaperonin, Cpn60/Hsp60p	GO:0009507,chloroplast; GO:0009941,chloroplast envelope; GO:0009570,chloroplast stroma; GO:0005524,ATP binding; GO:0140662,ATP-dependent protein folding chaperone; GO:0006457,protein folding; GO:0042026,protein refolding; GO:0000166,nucleotide binding; GO:0003674,molecular_function; GO:0005488,binding; GO:0017076,purine nucleotide binding; GO:0030554,adenyl nucleotide binding; GO:0032553,ribonucl…	PF00118.27:TCP-1/cpn60 chaperonin family	--	--	--	254.594	-1.06118	7.82825e-17	2.22486e-16	down	503.403	1.18429	1.48187e-31	7.86738e-31	up	214.196	-0.905881	1.21931e-08	3.02907e-08
VIT_01s0010g00940	318	532	425	1394	1230	1359	800	983	834	312	320	315	1376	1410	1210	1103	971	949	1	16474223	16475882	+	VIT_01s0010g00940	--	--	--	unnamed protein product, partial [Vitis vinifera]	YCED2_ARATH RecName: Full=Large ribosomal RNA subunit accumulation protein YCED homolog 2, chloroplastic {ECO:0000305}; AltName: Full=Protein DUF177B {ECO:0000303|PubMed:27574185}; Flags: Precursor;	D7TAA6_VITVI SubName: Full=Uncharacterized protein {ECO:0000313|EMBL:CBI27428.3};	--	GO:0009507,chloroplast; GO:0042254,ribosome biogenesis; GO:0008150,biological_process; GO:0009987,cellular process; GO:0022613,ribonucleoprotein complex biogenesis; GO:0044085,cellular component biogenesis; GO:0071840,cellular component organization or biogenesis; GO:0005575,cellular_component; GO:0005622,intracellular anatomical structure; GO:0005737,cytoplasm; GO:0009536,plastid; GO:0043226,org…	PF02620.20:Large ribosomal RNA subunit accumulation protein YceD	--	--	--	776.584	1.80394	7.30565e-110	7.24976e-109	up	666.313	1.7263	2.34044e-67	2.16053e-66	up	851.026	1.53874	1.83321e-56	1.52591e-55
VIT_01s0010g00950	2059	2804	2380	1180	1168	1216	575	651	609	4142	3843	4050	2875	2495	2425	698	654	731	1	16476444	16490915	-	VIT_01s0010g00950	--	K00993 ethanolaminephosphotransferase [EC:2.7.8.1] | (RefSeq) choline/ethanolaminephosphotransferase 1 (A)	ko00440: Phosphonate and phosphinate metabolism; ko00564: Glycerophospholipid metabolism; ko00565: Ether lipid metabolism; ko01100: Metabolic pathways; ko01110: Biosynthesis of secondary metabolites	PREDICTED: choline/ethanolaminephosphotransferase 1 [Vitis vinifera]	AAPT1_ARATH RecName: Full=Choline/ethanolaminephosphotransferase 1; EC=2.7.8.1; EC=2.7.8.2; AltName: Full=Aminoalcohol phosphotransferase 1; Short=AtAAPT1;	D7TAA7_VITVI SubName: Full=Uncharacterized protein {ECO:0000313|EMBL:CBI27429.3};	sn-1,2-diacylglycerol ethanolamine- and cholinephosphotranferases	GO:0005794,Golgi apparatus; GO:0016021,integral component of membrane; GO:0004142,diacylglycerol cholinephosphotransferase activity; GO:0004307,ethanolaminephosphotransferase activity; GO:0046872,metal ion binding; GO:0006646,phosphatidylethanolamine biosynthetic process; GO:0003674,molecular_function; GO:0003824,catalytic activity; GO:0016740,transferase activity; GO:0016772,transferase activity…	PF01066.24:CDP-alcohol phosphatidyltransferase	--	--	--	3372.94	-0.899718	2.26167e-92	1.96414e-91	false	2315.63	-2.47985	0	0	down	1812.06	-1.13406	9.30017e-70	9.25874e-69
VIT_01s0010g00980	495	583	524	1187	1243	1243	642	693	627	813	833	749	941	930	1015	307	444	481	1	16535550	16536014	+	VIT_01s0010g00980	--	--	--	hypothetical protein JRO89_XS05G0018200 [Xanthoceras sorbifolium]	--	F6HGG5_VITVI SubName: Full=Uncharacterized protein {ECO:0000313|EMBL:CCB51166.1};	--	--	PF08132.14:S-adenosyl-l-methionine decarboxylase leader peptide	--	--	--	874.552	-0.00106671	0.988981	0.990014	FALSE	599.021	-0.910179	1.30767e-13	4.0542e-13	false	861.821	1.08033	1.7914e-38	1.1112e-37
VIT_01s0010g00990	2015	2561	2098	4768	5095	4746	2189	2456	2362	3035	3038	2840	6010	6005	5308	2247	2192	2284	1	16536015	16537239	+	VIT_01s0010g00990	S-adenosylmethionine decarboxylase proenzyme [Source:UniProtKB/TrEMBL%3BAcc:F6HGG6]	K01611 S-adenosylmethionine decarboxylase [EC:4.1.1.50] | (RefSeq) SAMDC; S-adenosylmethionine decarboxylase proenzyme (A)	ko00270: Cysteine and methionine metabolism; ko00330: Arginine and proline metabolism; ko01100: Metabolic pathways	PREDICTED: S-adenosylmethionine decarboxylase proenzyme [Vitis vinifera]	DCAM_NICSY RecName: Full=S-adenosylmethionine decarboxylase proenzyme; Short=AdoMetDC; Short=SAMDC; EC=4.1.1.50; Contains: RecName: Full=S-adenosylmethionine decarboxylase alpha chain; Contains: RecName: Full=S-adenosylmethionine decarboxylase beta chain; Flags: Precursor;	F6HGG6_VITVI RecName: Full=S-adenosylmethionine decarboxylase proenzyme {ECO:0000256|PIRNR:PIRNR001355}; EC=4.1.1.50 {ECO:0000256|PIRNR:PIRNR001355};	S-adenosylmethionine decarboxylase	GO:0004014,adenosylmethionine decarboxylase activity; GO:0006557,NA; GO:0008295,spermidine biosynthetic process; GO:0006597,spermine biosynthetic process; GO:0003674,molecular_function; GO:0003824,catalytic activity; GO:0016829,lyase activity; GO:0016830,carbon-carbon lyase activity; GO:0016831,carboxy-lyase activity; GO:0006576,cellular biogenic amine metabolic process; GO:0006595,polyamine meta…	PF01536.19:Adenosylmethionine decarboxylase	--	--	--	4244.21	0.685608	1.31834e-58	8.08029e-58	false	2591.72	-0.35604	4.59836e-10	1.20701e-09	false	3476.67	1.01737	4.04902e-63	3.7096e-62
VIT_01s0010g01000	174	228	152	540	480	512	300	415	304	306	277	264	769	715	654	394	370	431	1	16552366	16555911	+	VIT_01s0010g01000	NSP-interacting kinase 2 [Source:Projected from Arabidopsis thaliana (AT3G25560) UniProtKB/TrEMBL%3BAcc:F4JA15]	K13418 somatic embryogenesis receptor kinase 1 [EC:2.7.10.1 2.7.11.1] | (RefSeq) somatic embryogenesis receptor kinase 2 (A)	--	PREDICTED: protein NSP-INTERACTING KINASE 1 [Vitis vinifera]	NIK1_ARATH RecName: Full=Protein NSP-INTERACTING KINASE 1 {ECO:0000303|PubMed:15489295}; Short=AtNIK1 {ECO:0000303|PubMed:15489295}; EC=2.7.11.1 {ECO:0000269|PubMed:15489295}; AltName: Full=LRR receptor-like serine/threonine-protein kinase NIK1 {ECO:0000303|PubMed:15489295}; Flags: Precursor;	D7TAB0_VITVI RecName: Full=Protein kinase domain-containing protein {ECO:0000259|PROSITE:PS50011};	--	GO:0005737,cytoplasm; GO:0016021,integral component of membrane; GO:0005654,nucleoplasm; GO:0005886,plasma membrane; GO:0005524,ATP binding; GO:0042802,identical protein binding; GO:0004672,protein kinase activity; GO:0106310,protein serine kinase activity; GO:0004674,protein serine/threonine kinase activity; GO:0051607,defense response to virus; GO:0040015,negative regulation of multicellular or…	PF00069.28:Protein kinase domain	--	--	--	477.283	1.06325	8.8528e-30	3.43627e-29	up	339.926	0.547154	2.01764e-06	4.15539e-06	false	338.915	1.35553	6.49912e-26	3.10814e-25
VIT_01s0010g01080	199	261	222	39	58	74	52	34	41	256	253	282	47	40	42	113	83	77	1	16623606	16636943	-	VIT_01s0010g01080	Inorganic pyrophosphatase TTM2 [Source:Projected from Arabidopsis thaliana (AT1G26190) UniProtKB/Swiss-Prot%3BAcc:Q9C664]	K00876 uridine kinase [EC:2.7.1.48] | (RefSeq) uridine-cytidine kinase C (A)	ko00240: Pyrimidine metabolism; ko01100: Metabolic pathways; ko01232: Nucleotide metabolism	PREDICTED: uridine-cytidine kinase C isoform X1 [Vitis vinifera]	TTM2_ARATH RecName: Full=Inorganic pyrophosphatase TTM2 {ECO:0000305}; EC=3.6.1.1 {ECO:0000269|PubMed:28733390}; AltName: Full=Triphosphate tunnel metalloenzyme 2 {ECO:0000303|PubMed:25185123}; Short=AtTTM2 {ECO:0000303|PubMed:25185123};	D7TAB5_VITVI RecName: Full=CYTH domain-containing protein {ECO:0000259|PROSITE:PS51707};	Armadillo/beta-Catenin/plakoglobin	GO:0005737,cytoplasm; GO:0016021,integral component of membrane; GO:0005741,mitochondrial outer membrane; GO:0005524,ATP binding; GO:0004427,inorganic diphosphate phosphatase activity; GO:0016301,kinase activity; GO:0016462,pyrophosphatase activity; GO:0098542,defense response to other organism; GO:1900425,negative regulation of defense response to bacterium; GO:1902289,negative regulation of def…	PF00485.21:Phosphoribulokinase / Uridine kinase family	--	--	--	163.953	-2.8892	8.74496e-56	5.1377e-55	down	175.429	-1.48283	2.49579e-17	8.93466e-17	down	144.612	-2.10778	1.41371e-24	6.55212e-24
VIT_01s0010g01090	9	19	13	5	2	2	8	2	7	6	4	11	13	13	22	160	136	152	1	16683140	16684629	-	VIT_01s0010g01090	Peroxidase [Source:UniProtKB/TrEMBL%3BAcc:F6HGH0]	K00430 peroxidase [EC:1.11.1.7] | (RefSeq) peroxidase 11 (A)	ko00940: Phenylpropanoid biosynthesis; ko01100: Metabolic pathways; ko01110: Biosynthesis of secondary metabolites	PREDICTED: peroxidase 11 [Vitis vinifera]	PER11_ARATH RecName: Full=Peroxidase 11; Short=Atperox P11; EC=1.11.1.7; AltName: Full=ATP23a/ATP23b; Flags: Precursor;	A0A438JBC1_VITVI RecName: Full=Peroxidase {ECO:0000256|ARBA:ARBA00012313, ECO:0000256|RuleBase:RU362060}; EC=1.11.1.7 {ECO:0000256|ARBA:ARBA00012313, ECO:0000256|RuleBase:RU362060};	--	GO:0005576,extracellular region; GO:0020037,heme binding; GO:0046872,metal ion binding; GO:0004601,peroxidase activity; GO:0042744,hydrogen peroxide catabolic process; GO:0006979,response to oxidative stress; GO:0048511,rhythmic process; GO:0003674,molecular_function; GO:0005488,binding; GO:0046906,tetrapyrrole binding; GO:0097159,organic cyclic compound binding; GO:1901363,heterocyclic compound …	PF00141.26:Peroxidase	--	--	--	-	-	-	-	-	79.1462	4.46566	1.27008e-32	6.88194e-32	up	-	-	-	-
VIT_01s0010g01130	6016	7468	6538	3451	3369	3373	2505	2939	2540	6023	6047	5974	4773	4579	4405	5026	4972	5180	1	16739777	16743243	-	VIT_01s0010g01130	6-phosphogluconate dehydrogenase%2C decarboxylating [Source:UniProtKB/TrEMBL%3BAcc:F6HGH4]	K00033 6-phosphogluconate dehydrogenase [EC:1.1.1.44 1.1.1.343] | (RefSeq) 6-phosphogluconate dehydrogenase, decarboxylating 3 (A)	ko00030: Pentose phosphate pathway; ko00480: Glutathione metabolism; ko01100: Metabolic pathways; ko01110: Biosynthesis of secondary metabolites; ko01200: Carbon metabolism	PREDICTED: 6-phosphogluconate dehydrogenase, decarboxylating 3 [Vitis vinifera]	6PGD2_ARATH RecName: Full=6-phosphogluconate dehydrogenase, decarboxylating 2 {ECO:0000305}; EC=1.1.1.44 {ECO:0000269|PubMed:26941195};	F6HGH4_VITVI RecName: Full=6-phosphogluconate dehydrogenase, decarboxylating {ECO:0000256|PIRNR:PIRNR000109, ECO:0000256|RuleBase:RU000485}; EC=1.1.1.44 {ECO:0000256|PIRNR:PIRNR000109, ECO:0000256|RuleBase:RU000485};	6-phosphogluconate dehydrogenase	GO:0009570,chloroplast stroma; GO:0005829,cytosol; GO:0005777,peroxisome; GO:0099503,secretory vesicle; GO:0050661,NADP binding; GO:0004616,phosphogluconate dehydrogenase (decarboxylating) activity; GO:0046177,D-gluconate catabolic process; GO:0080173,male-female gamete recognition during double fertilization forming a zygote and endosperm; GO:0009051,pentose-phosphate shunt, oxidative branch; GO…	PF00393.22:6-phosphogluconate dehydrogenase, C-terminal domain	--	--	--	5374.47	-0.663931	1.93025e-80	1.50254e-79	false	5512.37	-0.199076	3.39734e-05	6.35326e-05	false	5076.02	-1.08948	2.28062e-109	3.39225e-108
VIT_01s0010g01170	220	266	213	507	614	478	252	261	244	153	117	135	529	455	446	286	296	272	1	16894957	16897135	+	VIT_01s0010g01170	Protein COFACTOR ASSEMBLY OF COMPLEX C SUBUNIT B CCB3%2C chloroplastic [Source:Projected from Arabidopsis thaliana (AT5G36120) UniProtKB/Swiss-Prot%3BAcc:Q8RWM7]	--	--	PREDICTED: uncharacterized protein LOC100244373 isoform X1 [Vitis vinifera]	CCB3_ARATH RecName: Full=Protein COFACTOR ASSEMBLY OF COMPLEX C SUBUNIT B CCB3, chloroplastic {ECO:0000305}; AltName: Full=YGGT family protein YLMG3 {ECO:0000305}; AltName: Full=YlmG homolog protein 3 {ECO:0000305}; Short=AtYLMG3 {ECO:0000305}; Flags: Precursor;	D7TAC2_VITVI SubName: Full=Uncharacterized protein {ECO:0000313|EMBL:CBI27444.3};	--	GO:0009507,chloroplast; GO:0009535,chloroplast thylakoid membrane; GO:0016021,integral component of membrane; GO:0010190,cytochrome b6f complex assembly; GO:0008150,biological_process; GO:0009987,cellular process; GO:0016043,cellular component organization; GO:0017004,cytochrome complex assembly; GO:0022607,cellular component assembly; GO:0043933,protein-containing complex organization; GO:004408…	PF02325.20:YGGT family	--	--	--	289.644	1.54813	5.78023e-35	2.47784e-34	up	210.547	1.13062	4.11115e-14	1.29806e-13	up	375.599	1.08042	1.6407e-16	5.94067e-16
VIT_01s0010g01180	2664	3556	3358	5154	5217	5465	1750	1976	1829	4398	4054	4142	2615	2561	2420	2967	2868	2739	1	16897471	16906508	-	VIT_01s0010g01180	Anamorsin homolog [Source:UniProtKB/Swiss-Prot%3BAcc:D1I234]	K22746 anamorsin | (RefSeq) anamorsin homolog (A)	--	PREDICTED: anamorsin homolog isoform X1 [Vitis vinifera]	DRE2_VITVI RecName: Full=Anamorsin homolog {ECO:0000255|HAMAP-Rule:MF_03115}; AltName: Full=Fe-S cluster assembly protein DRE2 homolog {ECO:0000255|HAMAP-Rule:MF_03115};	A5AI62_VITVI RecName: Full=Anamorsin homolog {ECO:0000256|HAMAP-Rule:MF_03115}; AltName: Full=Fe-S cluster assembly protein DRE2 homolog {ECO:0000256|HAMAP-Rule:MF_03115};	Protein DRE2, required for cell viability	GO:0005737,cytoplasm; GO:0005758,mitochondrial intermembrane space; GO:0051537,2 iron, 2 sulfur cluster binding; GO:0051539,4 iron, 4 sulfur cluster binding; GO:0009055,electron transfer activity; GO:0046872,metal ion binding; GO:0008168,methyltransferase activity; GO:0016226,iron-sulfur cluster assembly; GO:0071704,organic substance metabolic process; GO:0003674,molecular_function; GO:0005488,bi…	PF05093.16:Cytokine-induced anti-apoptosis inhibitor 1, Fe-S biogenesis	--	--	--	3446.03	-1.00099	3.42148e-149	4.37959e-148	down	3505.76	-0.501815	7.77284e-18	2.83351e-17	false	4169.76	0.612626	7.37777e-24	3.36662e-23
VIT_01s0010g01200	87	97	93	317	286	268	47	34	22	86	122	91	267	309	243	67	37	56	1	16927438	16938407	-	VIT_01s0010g01200	--	K09828 Delta24-sterol reductase [EC:1.3.1.72 1.3.1.-] | (RefSeq) delta(24)-sterol reductase (A)	ko00100: Steroid biosynthesis; ko01100: Metabolic pathways; ko01110: Biosynthesis of secondary metabolites	PREDICTED: delta(24)-sterol reductase [Vitis vinifera]	DIM_PEA RecName: Full=Delta(24)-sterol reductase; EC=1.3.1.72; AltName: Full=Cell elongation protein diminuto;	F6HGH6_VITVI RecName: Full=FAD-binding PCMH-type domain-containing protein {ECO:0000259|PROSITE:PS51387};	FAD-binding protein DIMINUTO	GO:0016021,integral component of membrane; GO:0005516,calmodulin binding; GO:0050614,delta24-sterol reductase activity; GO:0071949,FAD binding; GO:0003674,molecular_function; GO:0005488,binding; GO:0005515,protein binding; GO:0003824,catalytic activity; GO:0016491,oxidoreductase activity; GO:0016627,oxidoreductase activity, acting on the CH-CH group of donors; GO:0016628,oxidoreductase activity, …	PF01565.26:FAD binding domain	--	--	--	178.543	1.1785	1.71057e-12	4.19042e-12	up	75.9561	-0.857089	0.00106115	0.00172255	false	186.625	1.53408	9.39356e-21	3.89896e-20
VIT_01s0010g01260	4355	5681	4330	2570	1977	1466	1060	1431	864	748	649	678	745	1285	847	521	643	550	1	17139884	17140283	-	VIT_01s0010g01260	--	--	--	hypothetical protein CFOL_v3_20082, partial [Cephalotus follicularis]	--	A0A1Q3C8R6_CEPFO SubName: Full=Uncharacterized protein {ECO:0000313|EMBL:GAV76609.1}; Flags: Fragment;	--	--	--	--	--	--	814.226	0.204042	0.421808	0.45827	FALSE	628.628	-0.221546	0.02914	0.0396154	false	3427.36	-1.36881	2.84555e-09	7.35621e-09
VIT_01s0010g01390	9	9	2	46	46	63	21	39	22	4	7	8	83	112	98	14	9	11	1	17376974	17379283	-	VIT_01s0010g01390	--	--	--	PREDICTED: BTB/POZ domain-containing protein At3g19850 [Vitis vinifera]	Y3985_ARATH RecName: Full=BTB/POZ domain-containing protein At3g19850;	F6HFZ6_VITVI SubName: Full=Uncharacterized protein {ECO:0000313|EMBL:CCB51189.1};	--	GO:0016567,protein ubiquitination; GO:0006807,nitrogen compound metabolic process; GO:0008150,biological_process; GO:0008152,metabolic process; GO:0019538,protein metabolic process; GO:0032446,protein modification by small protein conjugation; GO:0036211,protein modification process; GO:0043170,macromolecule metabolic process; GO:0043412,macromolecule modification; GO:0044238,primary metabolic pr…	PF03000.17:NPH3 family	--	--	--	47.9153	3.67675	6.67199e-19	2.00979e-18	up	-	-	-	-	-	28.1226	2.83742	5.13866e-09	1.30957e-08
VIT_01s0010g01430	5078	6652	5412	1238	1161	1228	660	703	637	5720	5757	5490	1436	1451	1443	1198	1331	1258	1	17453851	17470739	-	VIT_01s0010g01430	--	--	--	PREDICTED: synaptotagmin-2 isoform X2 [Vitis vinifera]	SYT3_ARATH RecName: Full=Synaptotagmin-3; AltName: Full=NTMC2T1.3; AltName: Full=Synaptotagmin C;	D7TAD6_VITVI SubName: Full=Uncharacterized protein {ECO:0000313|EMBL:CBI27459.3};	Ca2+-dependent lipid-binding protein CLB1/vesicle protein vp115/Granuphilin A, contains C2 domain	GO:0005783,endoplasmic reticulum; GO:0016021,integral component of membrane; GO:0008289,lipid binding; GO:0046872,metal ion binding; GO:0006869,lipid transport; GO:0003674,molecular_function; GO:0005488,binding; GO:0043167,ion binding; GO:0043169,cation binding; GO:0006810,transport; GO:0008150,biological_process; GO:0010876,lipid localization; GO:0033036,macromolecule localization; GO:0051179,lo…	PF00168.33:C2 domain	--	--	--	3753.45	-2.24184	0	0	down	3410.88	-2.11219	2.26708e-254	7.29239e-253	down	3526.29	-2.35314	0	0
VIT_01s0010g01450	365	486	422	276	235	245	146	161	154	410	349	436	190	213	203	154	147	211	1	17554440	17558120	-	VIT_01s0010g01450	--	K19022 AP-5 complex subunit beta-1 | (RefSeq) uncharacterized LOC100249600 (A)	--	PREDICTED: uncharacterized protein LOC100249600 [Vitis vinifera]	--	F6HFZ9_VITVI RecName: Full=AP-5 complex subunit beta-1 {ECO:0000256|ARBA:ARBA00018167}; AltName: Full=Adaptor-related protein complex 5 beta subunit {ECO:0000256|ARBA:ARBA00032431};	--	GO:0030119,AP-type membrane coat adaptor complex; GO:0016197,endosomal transport; GO:0015031,protein transport; GO:0006810,transport; GO:0008150,biological_process; GO:0009987,cellular process; GO:0016192,vesicle-mediated transport; GO:0046907,intracellular transport; GO:0051179,localization; GO:0051234,establishment of localization; GO:0051641,cellular localization; GO:0051649,establishment of l…	--	--	--	--	309.745	-1.24927	7.1355e-25	2.50053e-24	down	281.148	-1.17474	3.11445e-16	1.07062e-15	down	339.247	-0.864872	3.91339e-13	1.23817e-12
VIT_01s0010g01660	32	41	23	44	43	54	11	9	12	42	47	48	87	54	70	27	26	27	1	17985428	17994297	-	VIT_01s0010g01660	--	K00924 kinase [EC:2.7.1.-] | (RefSeq) receptor protein kinase CLAVATA1 (A)	--	PREDICTED: inactive leucine-rich repeat receptor-like serine/threonine-protein kinase At1g60630 [Vitis vinifera]	Y1063_ARATH RecName: Full=Inactive leucine-rich repeat receptor-like serine/threonine-protein kinase At1g60630; Flags: Precursor;	F6HG08_VITVI RecName: Full=Protein kinase domain-containing protein {ECO:0000259|PROSITE:PS50011};	--	GO:0016021,integral component of membrane; GO:0005886,plasma membrane; GO:0005524,ATP binding; GO:0004672,protein kinase activity; GO:0006468,protein phosphorylation; GO:0000166,nucleotide binding; GO:0003674,molecular_function; GO:0005488,binding; GO:0017076,purine nucleotide binding; GO:0030554,adenyl nucleotide binding; GO:0032553,ribonucleotide binding; GO:0032555,purine ribonucleotide bindin…	PF00069.28:Protein kinase domain	--	--	--	56.8773	0.347508	0.190205	0.219029	FALSE	35.9243	-0.726747	0.028339	0.0386144	false	38.9217	0.443205	0.185314	0.225544
VIT_01s0010g01680	1949	2444	1983	243	183	231	437	529	496	5732	5558	5604	444	444	416	1465	1407	1455	1	18012145	18021582	-	VIT_01s0010g01680	--	--	--	PREDICTED: uncharacterized protein LOC100263256 [Vitis vinifera]	--	A5AJB7_VITVI RecName: Full=DEP domain-containing protein {ECO:0000259|PROSITE:PS50186};	--	GO:0097573,glutathione oxidoreductase activity; GO:0035556,intracellular signal transduction; GO:0003674,molecular_function; GO:0003824,catalytic activity; GO:0015035,protein-disulfide reductase activity; GO:0015036,disulfide oxidoreductase activity; GO:0016491,oxidoreductase activity; GO:0016667,oxidoreductase activity, acting on a sulfur group of donors; GO:0140096,catalytic activity, acting on…	PF04784.17:Protein of unknown function, DUF547	--	--	--	3281.14	-3.96764	0	0	down	3489.17	-1.91409	1.72631e-281	6.66132e-280	down	1203.12	-3.3941	2.95881e-290	1.58249e-288
VIT_01s0010g01710	762	974	821	157	129	128	176	189	182	1429	1256	1308	225	211	227	429	440	450	1	18076681	18078636	+	VIT_01s0010g01710	Phytosulfokine receptor 1 [Source:Projected from Arabidopsis thaliana (AT2G02220) UniProtKB/Swiss-Prot%3BAcc:Q9ZVR7]	K13415 protein brassinosteroid insensitive 1 [EC:2.7.10.1 2.7.11.1] | (RefSeq) systemin receptor SR160 (A)	ko04075: Plant hormone signal transduction	phytosulfokine receptor 1 [Vitis riparia]	PSKR1_DAUCA RecName: Full=Phytosulfokine receptor 1; Short=DcPSKR1; EC=2.7.11.1; AltName: Full=Phytosulfokine LRR receptor kinase 1; Flags: Precursor;	F6HG10_VITVI RecName: Full=Protein kinase domain-containing protein {ECO:0000259|PROSITE:PS50011};	--	GO:0016021,integral component of membrane; GO:0005886,plasma membrane; GO:0005524,ATP binding; GO:0106310,protein serine kinase activity; GO:0004674,protein serine/threonine kinase activity; GO:0050832,defense response to fungus; GO:0006468,protein phosphorylation; GO:0000166,nucleotide binding; GO:0003674,molecular_function; GO:0005488,binding; GO:0017076,purine nucleotide binding; GO:0030554,ad…	PF00069.28:Protein kinase domain	--	--	--	828.53	-2.86083	1.18101e-251	2.51209e-250	down	874.135	-1.54595	1.60789e-80	1.71653e-79	down	506.276	-2.74102	7.03657e-124	1.19112e-122
VIT_01s0010g01780	76	78	67	58	41	49	32	42	23	82	44	47	13	20	18	5	6	13	1	18206450	18208458	+	VIT_01s0010g01780	--	K17710 pentatricopeptide repeat domain-containing protein 1 | (RefSeq) putative pentatricopeptide repeat-containing protein At2g02150 (A)	--	PREDICTED: putative pentatricopeptide repeat-containing protein At2g02150 [Vitis vinifera]	PP143_ARATH RecName: Full=Putative pentatricopeptide repeat-containing protein At2g02150;	A0A438JR92_VITVI SubName: Full=Putative pentatricopeptide repeat-containing protein {ECO:0000313|EMBL:RVX11463.1};	FOG: PPR repeat	GO:0005739,mitochondrion; GO:0036002,pre-mRNA binding; GO:0090615,mitochondrial mRNA processing; GO:0003674,molecular_function; GO:0003676,nucleic acid binding; GO:0003723,RNA binding; GO:0005488,binding; GO:0097159,organic cyclic compound binding; GO:1901363,heterocyclic compound binding; GO:0000959,mitochondrial RNA metabolic process; GO:0000963,mitochondrial RNA processing; GO:0006139,nucleoba…	PF13041.9:PPR repeat family	--	--	--	39.1155	-2.02341	1.7525e-08	3.58372e-08	down	32.0634	-2.79658	7.82863e-10	2.02525e-09	down	61.9104	-0.7028	0.0085214	0.0128643
VIT_01s0010g01800	167	244	157	498	458	498	363	465	331	188	159	187	329	312	349	216	256	287	1	18308818	18319903	+	VIT_01s0010g01800	--	--	--	PREDICTED: uncharacterized protein At2g02148 isoform X1 [Vitis vinifera]	Y2215_ARATH RecName: Full=Uncharacterized protein At2g02148;	F6HG15_VITVI SubName: Full=Uncharacterized protein {ECO:0000313|EMBL:CCB51208.1};	FOG: PPR repeat	--	PF13248.9:zinc-ribbon domain	--	--	--	247.319	0.621444	1.44231e-06	2.62218e-06	false	215.226	0.557644	0.000180079	0.000316244	false	328.487	1.24843	1.13525e-21	4.84916e-21
VIT_01s0010g01830	46	71	74	76	58	50	141	154	121	98	92	111	245	217	228	29	37	45	1	18351868	18371412	-	VIT_01s0010g01830	--	K10706 senataxin [EC:5.6.2.-] | (RefSeq) uncharacterized LOC100855072 (A)	--	PREDICTED: uncharacterized protein LOC100265010 [Vitis vinifera]	RENT1_ARATH RecName: Full=Regulator of nonsense transcripts 1 homolog; EC=3.6.4.12 {ECO:0000250|UniProtKB:Q92900}; EC=3.6.4.13 {ECO:0000250|UniProtKB:Q92900}; AltName: Full=ATP-dependent helicase UPF1;	F6HG17_VITVI RecName: Full=UvrD-like helicase ATP-binding domain-containing protein {ECO:0000259|PROSITE:PS51198};	tRNA-splicing endonuclease positive effector (SEN1)	GO:0005737,cytoplasm; GO:0005829,cytosol; GO:0000932,P-body; GO:0009506,plasmodesma; GO:0005524,ATP binding; GO:0016887,ATP hydrolysis activity; GO:0003677,DNA binding; GO:0003729,mRNA binding; GO:0003723,RNA binding; GO:0003724,RNA helicase activity; GO:0008270,zinc ion binding; GO:0042742,defense response to bacterium; GO:0009867,jasmonic acid mediated signaling pathway; GO:0048571,long-day pho…	PF20073.2:Domain of unknown function (DUF6469)	--	--	--	159.266	0.924785	4.63018e-09	9.74565e-09	false	67.8591	-1.39067	8.11767e-08	1.85539e-07	down	62.0131	-0.164138	0.550333	0.600108
VIT_01s0010g01840	1321	1639	1370	280	269	325	460	516	402	2977	2912	2889	1198	1128	1092	873	907	965	1	18388501	18389782	+	VIT_01s0010g01840	--	--	--	PREDICTED: GEM-like protein 5 [Vitis vinifera]	GEML5_ARATH RecName: Full=GEM-like protein 5;	A0A438EJL9_VITVI SubName: Full=GEM-like protein 5 {ECO:0000313|EMBL:RVW47887.1};	--	GO:0009536,plastid; GO:0009793,embryo development ending in seed dormancy; GO:0098755,maintenance of seed dormancy by absisic acid; GO:0010029,regulation of seed germination; GO:0009845,seed germination; GO:0000003,reproduction; GO:0003006,developmental process involved in reproduction; GO:0007275,multicellular organism development; GO:0008150,biological_process; GO:0009790,embryo development; GO…	PF02893.23:GRAM domain	--	--	--	2119.07	-1.63312	2.87109e-251	6.10053e-250	down	1896.76	-1.62669	9.83267e-150	1.81028e-148	down	885.658	-2.42412	2.22215e-155	4.993e-154
VIT_01s0010g01850	336	353	298	792	666	891	1248	1425	1249	462	468	470	1113	1061	1061	236	261	274	1	18394914	18440368	-	VIT_01s0010g01850	--	K10706 senataxin [EC:5.6.2.-] | (RefSeq) uncharacterized LOC100855072 (A)	--	unnamed protein product, partial [Vitis vinifera]	MAA3_ARATH RecName: Full=Probable helicase MAGATAMA 3; EC=3.6.4.-; AltName: Full=SEN1-like protein;	F6HG18_VITVI RecName: Full=UvrD-like helicase ATP-binding domain-containing protein {ECO:0000259|PROSITE:PS51198};	tRNA-splicing endonuclease positive effector (SEN1)	GO:0005634,nucleus; GO:0005524,ATP binding; GO:0004386,helicase activity; GO:0016787,hydrolase activity; GO:0003723,RNA binding; GO:0009553,embryo sac development; GO:0010183,pollen tube guidance; GO:0009875,pollen-pistil interaction; GO:0000166,nucleotide binding; GO:0003674,molecular_function; GO:0005488,binding; GO:0017076,purine nucleotide binding; GO:0030554,adenyl nucleotide binding; GO:003…	PF20073.2:Domain of unknown function (DUF6469)	--	--	--	744.901	0.936366	6.41821e-36	2.80511e-35	false	358.925	-0.810635	1.04641e-12	3.12432e-12	false	544.738	1.12761	2.26589e-21	9.59712e-21
VIT_01s0010g01870	381	517	445	3363	3460	2950	1262	1552	1440	176	180	182	3835	3793	3249	1529	1276	1393	1	18461928	18463617	-	VIT_01s0010g01870	--	--	--	CASP-like protein 2A1 [Vitis vinifera]	CSPLA_VITVI RecName: Full=CASP-like protein 2A1; Short=VvCASPL2A1;	A0A438EJI3_VITVI RecName: Full=CASP-like protein {ECO:0000256|RuleBase:RU361233};	--	GO:0016021,integral component of membrane; GO:0005886,plasma membrane; GO:0051539,4 iron, 4 sulfur cluster binding; GO:0003674,molecular_function; GO:0005488,binding; GO:0051536,iron-sulfur cluster binding; GO:0051540,metal cluster binding; GO:0005575,cellular_component; GO:0016020,membrane; GO:0031224,intrinsic component of membrane; GO:0110165,cellular anatomical entity; GO:0071944,cell periphe…	PF04535.15:Casparian strip membrane protein domain	--	--	--	1740.46	4.06391	0	0	up	797.613	3.01461	3.18356e-187	7.1741e-186	up	1787.7	2.75225	6.94612e-240	2.81626e-238
VIT_01s0010g01890	106	141	110	212	165	182	210	244	165	154	116	89	175	161	157	166	185	212	1	18487530	18519686	+	VIT_01s0010g01890	--	K14777 ATP-dependent RNA helicase DDX47/RRP3 [EC:3.6.4.13] | (RefSeq) DEAD-box ATP-dependent RNA helicase 10 (A)	--	DEAD-box ATP-dependent RNA helicase 10-like [Vitis riparia]	RH10_ARATH RecName: Full=DEAD-box ATP-dependent RNA helicase 10; EC=3.6.4.13 {ECO:0000250|UniProtKB:A2XKG2}; AltName: Full=Protein ENHANCER OF ASYMMETRIC LEAVES TWO {ECO:0000303|PubMed:27334696};	F6HG20_VITVI SubName: Full=Uncharacterized protein {ECO:0000313|EMBL:CCB51213.1};	ATP-dependent RNA helicase	GO:0005730,nucleolus; GO:0005634,nucleus; GO:0005524,ATP binding; GO:0016887,ATP hydrolysis activity; GO:0003723,RNA binding; GO:0003724,RNA helicase activity; GO:0006364,rRNA processing; GO:0000166,nucleotide binding; GO:0003674,molecular_function; GO:0005488,binding; GO:0017076,purine nucleotide binding; GO:0030554,adenyl nucleotide binding; GO:0032553,ribonucleotide binding; GO:0032555,purine …	PF00270.32:DEAD/DEAH box helicase	--	--	--	139.784	0.188621	0.298273	0.333084	FALSE	153.42	0.702262	0.000198876	0.000347892	false	150.239	0.533767	0.00218637	0.00353553
VIT_01s0010g01900	195	223	200	1221	1230	1069	468	511	500	39	46	30	351	342	326	265	232	258	1	18521161	18526595	+	VIT_01s0010g01900	--	--	--	unnamed protein product, partial [Vitis vinifera]	PP379_ARATH RecName: Full=Pentatricopeptide repeat-containing protein At5g13770, chloroplastic; Flags: Precursor;	F6HG21_VITVI SubName: Full=Uncharacterized protein {ECO:0000313|EMBL:CCB51214.1};	FOG: PPR repeat	GO:0009507,chloroplast; GO:0003729,mRNA binding; GO:0009658,chloroplast organization; GO:0003674,molecular_function; GO:0003676,nucleic acid binding; GO:0003723,RNA binding; GO:0005488,binding; GO:0097159,organic cyclic compound binding; GO:1901363,heterocyclic compound binding; GO:0006996,organelle organization; GO:0008150,biological_process; GO:0009657,plastid organization; GO:0009987,cellular …	PF13041.9:PPR repeat family	--	--	--	175.061	2.87504	4.26605e-54	2.44842e-53	up	146.391	2.76487	1.0402e-41	6.63775e-41	up	667.592	2.39323	5.2018e-112	7.9069e-111
VIT_01s0010g01970	1	5	2	2	3	0	0	1	2	82	99	71	6	4	12	6	3	5	1	18632701	18633981	+	VIT_01s0010g01970	Peroxidase [Source:UniProtKB/TrEMBL%3BAcc:D7TAH9]	K00430 peroxidase [EC:1.11.1.7] | (RefSeq) lignin-forming anionic peroxidase (A)	ko00940: Phenylpropanoid biosynthesis; ko01100: Metabolic pathways; ko01110: Biosynthesis of secondary metabolites	PREDICTED: lignin-forming anionic peroxidase [Vitis vinifera]	PERX_NICSY RecName: Full=Lignin-forming anionic peroxidase; EC=1.11.1.7; Flags: Precursor;	A5AI69_VITVI RecName: Full=Peroxidase {ECO:0000256|ARBA:ARBA00012313, ECO:0000256|RuleBase:RU362060}; EC=1.11.1.7 {ECO:0000256|ARBA:ARBA00012313, ECO:0000256|RuleBase:RU362060};	--	GO:0005576,extracellular region; GO:0020037,heme binding; GO:0046872,metal ion binding; GO:0004601,peroxidase activity; GO:0042744,hydrogen peroxide catabolic process; GO:0006979,response to oxidative stress; GO:0003674,molecular_function; GO:0005488,binding; GO:0046906,tetrapyrrole binding; GO:0097159,organic cyclic compound binding; GO:1901363,heterocyclic compound binding; GO:0043167,ion bindi…	PF00141.26:Peroxidase	--	--	--	49.4501	-3.78772	3.1101e-21	9.96837e-21	down	43.5542	-4.12177	3.37739e-18	1.24687e-17	down	-	-	-	-
VIT_01s0010g01980	6	7	9	3	2	2	4	3	3	188	155	156	18	20	15	5	15	12	1	18638970	18640250	+	VIT_01s0010g01980	Peroxidase [Source:UniProtKB/TrEMBL%3BAcc:F6HG23]	K00430 peroxidase [EC:1.11.1.7] | (RefSeq) lignin-forming anionic peroxidase (A)	ko00940: Phenylpropanoid biosynthesis; ko01100: Metabolic pathways; ko01110: Biosynthesis of secondary metabolites	PREDICTED: lignin-forming anionic peroxidase [Vitis vinifera]	PERX_NICSY RecName: Full=Lignin-forming anionic peroxidase; EC=1.11.1.7; Flags: Precursor;	A0A438JRM2_VITVI RecName: Full=Peroxidase {ECO:0000256|ARBA:ARBA00012313, ECO:0000256|RuleBase:RU362060}; EC=1.11.1.7 {ECO:0000256|ARBA:ARBA00012313, ECO:0000256|RuleBase:RU362060};	--	GO:0005576,extracellular region; GO:0020037,heme binding; GO:0046872,metal ion binding; GO:0004601,peroxidase activity; GO:0042744,hydrogen peroxide catabolic process; GO:0006979,response to oxidative stress; GO:0003674,molecular_function; GO:0005488,binding; GO:0046906,tetrapyrrole binding; GO:0097159,organic cyclic compound binding; GO:1901363,heterocyclic compound binding; GO:0043167,ion bindi…	PF00141.26:Peroxidase	--	--	--	98.9255	-3.50563	4.16886e-41	1.98782e-40	down	86.7148	-3.90966	1.43298e-33	7.90366e-33	down	-	-	-	-
VIT_01s0010g02010	31	48	41	2	9	12	0	4	1	36	33	31	110	127	78	51	84	40	1	18657363	18658513	-	VIT_01s0010g02010	Peroxidase [Source:UniProtKB/TrEMBL%3BAcc:D7TAI2]	K00430 peroxidase [EC:1.11.1.7] | (RefSeq) lignin-forming anionic peroxidase (A)	ko00940: Phenylpropanoid biosynthesis; ko01100: Metabolic pathways; ko01110: Biosynthesis of secondary metabolites	unnamed protein product, partial [Vitis vinifera]	PERX_NICSY RecName: Full=Lignin-forming anionic peroxidase; EC=1.11.1.7; Flags: Precursor;	D7TAI2_VITVI RecName: Full=Peroxidase {ECO:0000256|ARBA:ARBA00012313, ECO:0000256|RuleBase:RU362060}; EC=1.11.1.7 {ECO:0000256|ARBA:ARBA00012313, ECO:0000256|RuleBase:RU362060};	--	GO:0005576,extracellular region; GO:0020037,heme binding; GO:0046872,metal ion binding; GO:0004601,peroxidase activity; GO:0042744,hydrogen peroxide catabolic process; GO:0006979,response to oxidative stress; GO:0003674,molecular_function; GO:0005488,binding; GO:0046906,tetrapyrrole binding; GO:0097159,organic cyclic compound binding; GO:1901363,heterocyclic compound binding; GO:0043167,ion bindi…	PF00141.26:Peroxidase	--	--	--	65.697	1.3803	1.33817e-07	2.59734e-07	up	46.1292	0.867805	0.009456	0.0137148	false	24.2032	-2.48724	6.16794e-07	1.3668e-06
VIT_01s0010g02020	13	5	4	0	1	0	3	5	7	3	2	3	21	32	22	31	18	23	1	18668442	18669654	+	VIT_01s0010g02020	Peroxidase [Source:UniProtKB/TrEMBL%3BAcc:D7TAI3]	K00430 peroxidase [EC:1.11.1.7] | (RefSeq) lignin-forming anionic peroxidase (A)	ko00940: Phenylpropanoid biosynthesis; ko01100: Metabolic pathways; ko01110: Biosynthesis of secondary metabolites	PREDICTED: lignin-forming anionic peroxidase [Vitis vinifera]	PERX_NICSY RecName: Full=Lignin-forming anionic peroxidase; EC=1.11.1.7; Flags: Precursor;	A0A438JRK9_VITVI RecName: Full=Peroxidase {ECO:0000256|ARBA:ARBA00012313, ECO:0000256|RuleBase:RU362060}; EC=1.11.1.7 {ECO:0000256|ARBA:ARBA00012313, ECO:0000256|RuleBase:RU362060};	--	GO:0005576,extracellular region; GO:0020037,heme binding; GO:0046872,metal ion binding; GO:0004601,peroxidase activity; GO:0042744,hydrogen peroxide catabolic process; GO:0006979,response to oxidative stress; GO:0003674,molecular_function; GO:0005488,binding; GO:0046906,tetrapyrrole binding; GO:0097159,organic cyclic compound binding; GO:1901363,heterocyclic compound binding; GO:0043167,ion bindi…	PF00141.26:Peroxidase	--	--	--	12.809	2.95955	1.68261e-05	2.8526e-05	up	13.4686	3.22141	4.12849e-06	8.31093e-06	up	-	-	-	-
VIT_01s0010g02030	3085	4074	3513	4716	5047	4504	823	933	814	167	157	195	435	484	349	168	141	134	1	18696368	18697251	-	VIT_01s0010g02030	--	--	--	PREDICTED: defensin Ec-AMP-D2 [Vitis vinifera]	DEF_PETIN RecName: Full=Defensin-like protein; AltName: Full=Gamma-thionin homolog PPT; Flags: Precursor;	D7TAI4_VITVI RecName: Full=Knot1 domain-containing protein {ECO:0000259|SMART:SM00505};	--	GO:0005576,extracellular region; GO:0050832,defense response to fungus; GO:0031640,killing of cells of another organism; GO:0006950,response to stress; GO:0006952,defense response; GO:0008150,biological_process; GO:0009605,response to external stimulus; GO:0009607,response to biotic stimulus; GO:0009620,response to fungus; GO:0043207,response to external biotic stimulus; GO:0044419,biological pro…	PF00304.23:Gamma-thionin family	--	--	--	286.076	1.01437	3.41125e-14	8.91097e-14	up	159.753	-0.176436	0.302896	0.347502	FALSE	4109.18	0.307483	5.40155e-07	1.20347e-06
VIT_01s0010g02070	19	31	13	53	24	44	30	25	19	6	2	9	59	54	51	15	24	20	1	18906763	18909701	+	VIT_01s0010g02070	--	--	--	PREDICTED: transcription factor bHLH111 [Vitis vinifera]	BH111_ARATH RecName: Full=Transcription factor bHLH111; AltName: Full=Basic helix-loop-helix protein 111; Short=AtbHLH111; Short=bHLH 111; AltName: Full=Transcription factor EN 66; AltName: Full=bHLH transcription factor bHLH111;	D7TAI8_VITVI RecName: Full=BHLH domain-containing protein {ECO:0000259|PROSITE:PS50888};	--	GO:0005634,nucleus; GO:0000981,DNA-binding transcription factor activity, RNA polymerase II-specific; GO:0046983,protein dimerization activity; GO:0000978,RNA polymerase II cis-regulatory region sequence-specific DNA binding; GO:0006357,regulation of transcription by RNA polymerase II; GO:0003674,molecular_function; GO:0003700,DNA-binding transcription factor activity; GO:0140110,transcription re…	PF04281.16:Mitochondrial import receptor subunit Tom22	--	--	--	27.8566	2.99877	2.44041e-10	5.45379e-10	up	-	-	-	-	-	29.8624	0.837633	0.0446627	0.0607402
VIT_01s0010g02100	348	391	339	1042	1057	1052	720	782	716	477	459	458	1054	1077	982	432	473	488	1	19042635	19047780	-	VIT_01s0010g02100	--	K25870 zinc finger protein IDD3/4/5/6/7/8/9/10/11/12/13 | (RefSeq) protein indeterminate-domain 5, chloroplastic (A)	--	Protein indeterminate-domain 5, chloroplastic [Vitis vinifera]	IDD5_ARATH RecName: Full=Protein indeterminate-domain 5, chloroplastic {ECO:0000303|PubMed:16784536}; AltName: Full=ID1-like zinc finger protein 2 {ECO:0000303|Ref.1}; Flags: Precursor;	F6HG27_VITVI RecName: Full=C2H2-type domain-containing protein {ECO:0000259|PROSITE:PS50157};	FOG: Zn-finger	GO:0009507,chloroplast; GO:0005634,nucleus; GO:0003700,DNA-binding transcription factor activity; GO:0046872,metal ion binding; GO:0043565,sequence-specific DNA binding; GO:0000976,transcription cis-regulatory region binding; GO:0045893,positive regulation of DNA-templated transcription; GO:0006355,regulation of DNA-templated transcription; GO:0003674,molecular_function; GO:0140110,transcription …	PF12171.11:Zinc-finger double-stranded RNA-binding	C2H2	TF	C2H2	725.048	0.887204	5.46361e-32	2.21561e-31	false	462.994	0.0498204	0.618151	0.659669	FALSE	688.35	1.42946	1.14604e-53	9.16738e-53
VIT_01s0010g02170	346	413	356	1574	1463	1537	511	616	601	415	381	397	921	831	821	230	172	197	1	19156220	19162102	-	VIT_01s0010g02170	--	K07052 CAAX protease family protein | (RefSeq) uncharacterized LOC100252714 (A)	--	PREDICTED: uncharacterized protein LOC100252714 isoform X1 [Vitis vinifera]	--	F6HG31_VITVI SubName: Full=Uncharacterized protein {ECO:0000313|EMBL:CCB51224.1};	--	GO:0016021,integral component of membrane; GO:0004222,metalloendopeptidase activity; GO:0071586,CAAX-box protein processing; GO:0003674,molecular_function; GO:0003824,catalytic activity; GO:0004175,endopeptidase activity; GO:0008233,peptidase activity; GO:0008237,metallopeptidase activity; GO:0016787,hydrolase activity; GO:0140096,catalytic activity, acting on a protein; GO:0006508,proteolysis; G…	PF02517.19:Type II CAAX prenyl endopeptidase Rce1-like	--	--	--	606.406	0.836678	9.94238e-25	3.47448e-24	false	295.875	-0.942799	4.56187e-13	1.38322e-12	false	920.489	1.92002	2.27425e-117	3.64714e-116
VIT_01s0010g02190	31	58	57	41	30	37	38	21	23	7	0	3	32	16	27	7	11	13	1	19179010	19180232	+	VIT_01s0010g02190	--	--	--	PREDICTED: GDSL esterase/lipase At3g48460 [Vitis vinifera]	GDL57_ARATH RecName: Full=GDSL esterase/lipase At3g48460; EC=3.1.1.-; AltName: Full=Extracellular lipase At3g48460; Flags: Precursor;	A0A438EJ83_VITVI SubName: Full=GDSL esterase/lipase {ECO:0000313|EMBL:RVW47794.1};	--	GO:0005576,extracellular region; GO:0008126,acetylesterase activity; GO:0006631,fatty acid metabolic process; GO:0016042,lipid catabolic process; GO:0003674,molecular_function; GO:0003824,catalytic activity; GO:0016787,hydrolase activity; GO:0016788,hydrolase activity, acting on ester bonds; GO:0034338,short-chain carboxylesterase activity; GO:0052689,carboxylic ester hydrolase activity; GO:00060…	PF00657.25:GDSL-like Lipase/Acylhydrolase	--	--	--	13.1096	2.6438	0.00010889	0.000173881	up	-	-	-	-	-	42.0308	-0.539136	0.0998456	0.128014
VIT_01s0010g02200	426	595	526	600	644	664	687	732	738	26	37	40	439	432	410	538	441	480	1	19181551	19184081	-	VIT_01s0010g02200	--	K25840 E3 ubiquitin-protein ligase AIRP2 [EC:2.3.2.27] | (RefSeq) hypothetical protein (A)	--	PREDICTED: uncharacterized protein LOC100240870 isoform X3 [Vitis vinifera]	AIRP2_ARATH RecName: Full=E3 ubiquitin-protein ligase AIRP2 {ECO:0000305}; EC=2.3.2.27 {ECO:0000269|PubMed:21969385}; AltName: Full=Protein ABA INSENSITIVE RING PROTEIN 2 {ECO:0000303|PubMed:21969385}; Short=AtAIRP2 {ECO:0000303|PubMed:21969385}; AltName: Full=RING-type E3 ubiquitin transferase AIRP2 {ECO:0000305};	D7TAJ9_VITVI RecName: Full=RING-type domain-containing protein {ECO:0000259|PROSITE:PS50089};	Predicted E3 ubiquitin ligase	GO:0005829,cytosol; GO:0046872,metal ion binding; GO:0061630,ubiquitin protein ligase activity; GO:0004842,ubiquitin-protein transferase activity; GO:0009789,positive regulation of abscisic acid-activated signaling pathway; GO:0016567,protein ubiquitination; GO:0009737,response to abscisic acid; GO:0009651,response to salt stress; GO:0006511,ubiquitin-dependent protein catabolic process; GO:00036…	PF13920.9:Zinc finger, C3HC4 type (RING finger)	--	--	--	212.539	3.36343	1.00281e-74	7.39682e-74	up	263.573	3.87384	8.39608e-93	1.01133e-91	up	569.555	0.192143	0.0500417	0.0675985
VIT_01s0010g02210	245	252	225	706	577	622	395	457	379	239	236	241	887	884	834	297	306	330	1	19185431	19190624	-	VIT_01s0010g02210	--	K13436 pto-interacting protein 1 [EC:2.7.11.1] | (RefSeq) PTI1-like tyrosine-protein kinase 1 (A)	ko04626: Plant-pathogen interaction	unnamed protein product, partial [Vitis vinifera]	Y1677_ARATH RecName: Full=Probable LRR receptor-like serine/threonine-protein kinase At1g67720; EC=2.7.11.1; Flags: Precursor;	D7TAK0_VITVI RecName: Full=Protein kinase domain-containing protein {ECO:0000259|PROSITE:PS50011};	--	GO:0016021,integral component of membrane; GO:0005524,ATP binding; GO:0106310,protein serine kinase activity; GO:0004674,protein serine/threonine kinase activity; GO:0006468,protein phosphorylation; GO:0000166,nucleotide binding; GO:0003674,molecular_function; GO:0005488,binding; GO:0017076,purine nucleotide binding; GO:0030554,adenyl nucleotide binding; GO:0032553,ribonucleotide binding; GO:0032…	PF12819.10:Malectin-like domain	--	--	--	524.594	1.59133	4.3724e-68	3.01306e-67	up	274.562	0.432079	0.000504409	0.000847616	false	428.406	1.2767	2.19271e-26	1.06101e-25
VIT_01s0010g02220	209	283	181	237	246	250	152	176	144	33	32	31	149	127	132	168	142	168	1	19198423	19200455	+	VIT_01s0010g02220	--	K25840 E3 ubiquitin-protein ligase AIRP2 [EC:2.3.2.27] | (RefSeq) hypothetical protein (A)	--	PREDICTED: uncharacterized protein LOC100245965 isoform X1 [Vitis vinifera]	AIRP2_ARATH RecName: Full=E3 ubiquitin-protein ligase AIRP2 {ECO:0000305}; EC=2.3.2.27 {ECO:0000269|PubMed:21969385}; AltName: Full=Protein ABA INSENSITIVE RING PROTEIN 2 {ECO:0000303|PubMed:21969385}; Short=AtAIRP2 {ECO:0000303|PubMed:21969385}; AltName: Full=RING-type E3 ubiquitin transferase AIRP2 {ECO:0000305};	D7TAK1_VITVI RecName: Full=RING-type domain-containing protein {ECO:0000259|PROSITE:PS50089};	Predicted E3 ubiquitin ligase	GO:0005829,cytosol; GO:0046872,metal ion binding; GO:0061630,ubiquitin protein ligase activity; GO:0004842,ubiquitin-protein transferase activity; GO:0009789,positive regulation of abscisic acid-activated signaling pathway; GO:0016567,protein ubiquitination; GO:0009737,response to abscisic acid; GO:0009651,response to salt stress; GO:0006511,ubiquitin-dependent protein catabolic process; GO:00036…	PF13920.9:Zinc finger, C3HC4 type (RING finger)	--	--	--	79.1597	1.81489	1.16727e-14	3.09947e-14	up	96.4028	2.36587	2.33266e-24	1.03874e-23	up	232.144	0.0143922	0.922963	0.935949
VIT_01s0010g02260	458	585	449	351	414	389	330	389	329	1512	1385	1461	485	439	468	646	714	604	1	19227005	19230039	+	VIT_01s0010g02260	--	K14493 gibberellin receptor GID1 [EC:3.-.-.-] | (RefSeq) gibberellin receptor GID1B (A)	ko04075: Plant hormone signal transduction	PREDICTED: probable carboxylesterase 11 [Vitis vinifera]	CXE11_ARATH RecName: Full=Probable carboxylesterase 11; AltName: Full=AtCXE11; EC=3.1.1.1;	F6HG34_VITVI RecName: Full=Abhydrolase_3 domain-containing protein {ECO:0000259|Pfam:PF07859};	Arylacetamide deacetylase	GO:0080030,methyl indole-3-acetate esterase activity; GO:0003674,molecular_function; GO:0003824,catalytic activity; GO:0016787,hydrolase activity; GO:0016788,hydrolase activity, acting on ester bonds; GO:0052689,carboxylic ester hydrolase activity	PF07859.16:alpha/beta hydrolase fold	--	--	--	1005.69	-1.9177	4.60439e-169	6.63203e-168	down	1043.76	-1.09617	1.76448e-38	1.06561e-37	down	440.722	-0.48246	1.86671e-05	3.67458e-05
VIT_01s0010g02280	868	1175	1043	4335	4812	4696	2261	2509	2533	2095	2019	2165	4493	4322	3947	1864	1693	1882	1	19233570	19241519	+	VIT_01s0010g02280	Protein HHL1%2C chloroplastic [Source:Projected from Arabidopsis thaliana (AT1G67700) UniProtKB/Swiss-Prot%3BAcc:Q8LDL0]	--	--	PREDICTED: protein HHL1, chloroplastic isoform X1 [Vitis vinifera]	HHL1_ARATH RecName: Full=Protein HHL1, chloroplastic {ECO:0000305}; AltName: Full=Hypersensitive to high light 1 {ECO:0000303|PubMed:24632535}; Flags: Precursor;	F6HG36_VITVI SubName: Full=Uncharacterized protein {ECO:0000313|EMBL:CCB51229.1};	Metalloendopeptidase family - saccharolysin & thimet oligopeptidase	GO:0009507,chloroplast; GO:0009941,chloroplast envelope; GO:0009534,chloroplast thylakoid; GO:0009535,chloroplast thylakoid membrane; GO:0016021,integral component of membrane; GO:0005739,mitochondrion; GO:0003729,mRNA binding; GO:0003674,molecular_function; GO:0003676,nucleic acid binding; GO:0003723,RNA binding; GO:0005488,binding; GO:0097159,organic cyclic compound binding; GO:1901363,heterocy…	PF20133.2:Protein HHL1-like	--	--	--	3074.06	0.750226	7.24899e-67	4.92452e-66	false	1944.13	-0.157079	0.0119206	0.0170921	false	2735.85	2.05427	3.10589e-196	9.39239e-195
VIT_01s0010g02290	132	193	166	508	562	568	582	646	565	116	115	78	755	680	619	203	126	153	1	19257410	19258339	+	VIT_01s0010g02290	--	K13993 HSP20 family protein | (RefSeq) 25.3 kDa heat shock protein, chloroplastic-like (A)	ko04141: Protein processing in endoplasmic reticulum	Heat shock protein 21, chloroplastic [Vitis vinifera]	HS25P_ARATH RecName: Full=Heat shock protein 21, chloroplastic {ECO:0000303|PubMed:2038305}; AltName: Full=25.3 kDa heat shock protein, chloroplastic; Short=AtHsp25.3; Flags: Precursor;	A0A438EJH7_VITVI SubName: Full=Heat shock protein 21, chloroplastic {ECO:0000313|EMBL:RVW47775.1};	Molecular chaperone (small heat-shock protein Hsp26/Hsp42)	GO:0101031,chaperone complex; GO:0042644,chloroplast nucleoid; GO:0043621,protein self-association; GO:0009658,chloroplast organization; GO:0006355,regulation of DNA-templated transcription; GO:0009408,response to heat; GO:0009416,response to light stimulus; GO:0003674,molecular_function; GO:0005488,binding; GO:0005515,protein binding; GO:0006996,organelle organization; GO:0008150,biological_proc…	PF00011.24:Hsp20/alpha crystallin family	--	--	--	366.336	2.45921	5.81282e-81	4.5654e-80	up	131.863	0.692952	0.00104591	0.00169976	false	345.08	1.62867	1.31715e-37	8.03636e-37
VIT_01s0010g02350	936	1247	1035	609	544	578	612	726	629	1511	1442	1632	935	889	896	661	680	687	1	19401860	19415844	-	VIT_01s0010g02350	Serine/threonine protein phosphatase 2A regulatory subunit [Source:UniProtKB/TrEMBL%3BAcc:F6HG37]	K11584 serine/threonine-protein phosphatase 2A regulatory subunit B' | (RefSeq) serine/threonine protein phosphatase 2A 57 kDa regulatory subunit B' theta isoform (A)	ko03015: mRNA surveillance pathway	PREDICTED: serine/threonine protein phosphatase 2A 57 kDa regulatory subunit B' theta isoform [Vitis vinifera]	2A5N_ARATH RecName: Full=Serine/threonine protein phosphatase 2A 59 kDa regulatory subunit B' eta isoform; Short=AtB' eta; Short=PP2A, B' subunit, eta isoform;	F6HG37_VITVI RecName: Full=Serine/threonine protein phosphatase 2A regulatory subunit {ECO:0000256|PIRNR:PIRNR028043};	Serine/threonine protein phosphatase 2A, regulatory subunit	GO:0005737,cytoplasm; GO:0005730,nucleolus; GO:0000159,protein phosphatase type 2A complex; GO:0019888,protein phosphatase regulator activity; GO:0009742,brassinosteroid mediated signaling pathway; GO:0006952,defense response; GO:0003674,molecular_function; GO:0019208,phosphatase regulator activity; GO:0030234,enzyme regulator activity; GO:0098772,molecular function regulator activity; GO:0007154…	PF01603.23:Protein phosphatase 2A regulatory B subunit (B56 family)	--	--	--	1248.46	-1.02514	3.22314e-58	1.96652e-57	down	1091.49	-1.12601	2.49786e-47	1.74284e-46	down	828.77	-1.00694	2.97154e-34	1.69285e-33
VIT_01s0010g02380	640	760	634	526	483	504	445	620	475	1535	1571	1475	411	369	452	326	406	420	1	19479642	19483455	+	VIT_01s0010g02380	F-box protein SKIP14 [Source:Projected from Arabidopsis thaliana (AT3G26000) UniProtKB/Swiss-Prot%3BAcc:Q9LU91]	--	--	PREDICTED: F-box protein SKIP14 [Vitis vinifera]	SKI14_ARATH RecName: Full=F-box protein SKIP14; AltName: Full=SKP1-interacting partner 14;	F6HG39_VITVI RecName: Full=F-box domain-containing protein {ECO:0000259|Pfam:PF12937};	--	GO:0005737,cytoplasm; GO:0005829,cytosol; GO:0005634,nucleus; GO:0009788,negative regulation of abscisic acid-activated signaling pathway; GO:0016567,protein ubiquitination; GO:0007154,cell communication; GO:0007165,signal transduction; GO:0008150,biological_process; GO:0009719,response to endogenous stimulus; GO:0009725,response to hormone; GO:0009737,response to abscisic acid; GO:0009738,abscis…	PF12937.10:F-box-like	--	--	--	1023.32	-2.16534	1.9396e-164	2.72166e-163	down	942.678	-1.94167	2.92695e-100	3.7452e-99	down	592.066	-0.543992	6.97594e-09	1.76305e-08
VIT_01s0010g02390	661	1031	988	890	1009	988	646	806	640	1242	1292	1345	995	917	999	533	431	582	1	19487491	19493493	+	VIT_01s0010g02390	plastid transcriptionally active7 [Source:Projected from Arabidopsis thaliana (AT5G24314) TAIR%3BAcc:AT5G24314]	--	--	PREDICTED: protein PLASTID TRANSCRIPTIONALLY ACTIVE 7 isoform X2 [Vitis vinifera]	PTA7_ARATH RecName: Full=Protein PLASTID TRANSCRIPTIONALLY ACTIVE 7 {ECO:0000303|PubMed:16326926}; Short=pTAC7 {ECO:0000303|PubMed:16326926}; AltName: Full=Protein PIGMENT DEFECTIVE 225; Flags: Precursor;	D7TAM0_VITVI SubName: Full=Uncharacterized protein {ECO:0000313|EMBL:CBI27543.3};	--	GO:0009507,chloroplast; GO:0042644,chloroplast nucleoid; GO:0000427,plastid-encoded plastid RNA polymerase complex; GO:0009658,chloroplast organization; GO:0042793,plastid transcription; GO:0009416,response to light stimulus; GO:0010027,thylakoid membrane organization; GO:0006996,organelle organization; GO:0008150,biological_process; GO:0009657,plastid organization; GO:0009987,cellular process; G…	--	--	--	--	1149.25	-0.686045	7.22636e-24	2.47378e-23	false	894.426	-1.27995	7.68451e-43	4.99252e-42	down	918.872	0.00163586	0.987396	0.989543
VIT_01s0010g02420	610	642	512	774	767	776	1072	1278	1013	436	460	503	868	804	765	1081	1298	1324	1	19500101	19509376	+	VIT_01s0010g02420	--	--	--	PREDICTED: trihelix transcription factor GT-1 isoform X2 [Vitis vinifera]	TGT1_ARATH RecName: Full=Trihelix transcription factor GT-1; AltName: Full=Trihelix DNA-binding protein GT-1;	F6HG42_VITVI RecName: Full=Myb-like domain-containing protein {ECO:0000259|PROSITE:PS50090};	Transcription factor GT-2 and related proteins, contains trihelix DNA-binding/SANT domain	GO:0005634,nucleus; GO:0003700,DNA-binding transcription factor activity; GO:0042802,identical protein binding; GO:0043565,sequence-specific DNA binding; GO:0000976,transcription cis-regulatory region binding; GO:0006355,regulation of DNA-templated transcription; GO:0003674,molecular_function; GO:0140110,transcription regulator activity; GO:0005488,binding; GO:0005515,protein binding; GO:0003676,…	PF13837.9:Myb/SANT-like DNA-binding domain	Trihelix	TF	Trihelix	623.799	0.526924	4.3737e-10	9.66584e-10	false	854.559	1.45374	7.88431e-51	5.75149e-50	up	674.923	0.271668	0.00773688	0.0117505
VIT_01s0010g02430	9	6	13	42	32	24	8	21	9	72	44	50	79	57	59	23	26	32	1	19509377	19511747	-	VIT_01s0010g02430	--	K02537 mitotic spindle assembly checkpoint protein MAD2 | (RefSeq) mitotic spindle checkpoint protein MAD2 (A)	--	PREDICTED: mitotic spindle checkpoint protein MAD2 [Vitis vinifera]	MAD2_ARATH RecName: Full=Mitotic spindle checkpoint protein MAD2 {ECO:0000303|PubMed:19710914}; AltName: Full=Mitotic arrest deficient protein 2;	A0A438DJ35_VITVI SubName: Full=Mitotic spindle checkpoint protein MAD2 {ECO:0000313|EMBL:RVW35429.1};	Spindle assembly checkpoint protein	GO:0010369,chromocenter; GO:0005737,cytoplasm; GO:0000776,kinetochore; GO:0005828,kinetochore microtubule; GO:0005635,nuclear envelope; GO:0005654,nucleoplasm; GO:0005634,nucleus; GO:0005876,spindle microtubule; GO:0051301,cell division; GO:0007094,mitotic spindle assembly checkpoint signaling; GO:0007346,regulation of mitotic cell cycle; GO:0008150,biological_process; GO:0009987,cellular process…	PF02301.21:HORMA domain	--	--	--	59.5387	-0.0382349	0.883741	0.895851	FALSE	40.6239	-0.981167	0.00289496	0.004482	false	20.5379	1.67298	0.000836051	0.00141583
VIT_01s0010g02440	742	762	683	894	774	802	1877	2171	1750	570	557	569	1434	1245	1162	2427	2700	2945	1	19528631	19532372	+	VIT_01s0010g02440	--	K05666 ATP-binding cassette, subfamily C (CFTR/MRP), member 2 | (RefSeq) ABCC1; ATP-binding cassette, sub-family C (CFTR/MRP), member 1 (A)	ko02010: ABC transporters	unnamed protein product, partial [Vitis vinifera]	AB3C_ARATH RecName: Full=ABC transporter C family member 3; Short=ABC transporter ABCC.3; Short=AtABCC3; EC=7.6.2.2; AltName: Full=ATP-energized glutathione S-conjugate pump 3; AltName: Full=Glutathione S-conjugate-transporting ATPase 3; AltName: Full=Multidrug resistance-associated protein 3;	F6HG43_VITVI RecName: Full=ABC-type xenobiotic transporter {ECO:0000256|ARBA:ARBA00012191}; EC=7.6.2.2 {ECO:0000256|ARBA:ARBA00012191};	Multidrug resistance-associated protein/mitoxantrone resistance protein, ABC superfamily	GO:0048046,apoplast; GO:0016021,integral component of membrane; GO:0016020,membrane; GO:0000325,plant-type vacuole; GO:0009506,plasmodesma; GO:0005774,vacuolar membrane; GO:0005773,vacuole; GO:0015431,ABC-type glutathione S-conjugate transporter activity; GO:0008559,ABC-type xenobiotic transporter activity; GO:0005524,ATP binding; GO:0042626,ATPase-coupled transmembrane transporter activity; GO:0…	PF00005.30:ABC transporter	--	--	--	889.177	0.905128	4.20708e-35	1.80732e-34	false	1640.47	2.30053	1.01273e-199	2.43228e-198	up	772.966	0.0509608	0.600567	0.647998
VIT_01s0010g02450	605	892	761	35	35	33	236	303	260	950	989	900	136	122	93	436	381	434	1	19533133	19534967	-	VIT_01s0010g02450	--	--	--	PREDICTED: uncharacterized protein LOC100259604 [Vitis vinifera]	--	D7TAM5_VITVI SubName: Full=Uncharacterized protein {ECO:0000313|EMBL:CBI27548.3};	--	GO:0016021,integral component of membrane; GO:0005575,cellular_component; GO:0016020,membrane; GO:0031224,intrinsic component of membrane; GO:0110165,cellular anatomical entity	PF06522.14:NADH-ubiquinone reductase complex 1 MLRQ subunit	--	--	--	571.381	-3.29054	7.24311e-193	1.18879e-191	down	674.975	-1.13267	5.11517e-35	2.90164e-34	down	403.352	-4.56192	2.4141e-147	5.08884e-146
VIT_01s0010g02460	13625	17864	15216	2263	2073	1945	2648	3260	2697	24609	22800	23867	3213	2985	2628	8120	7538	7123	1	19543650	19546617	+	VIT_01s0010g02460	Glyceraldehyde-3-phosphate dehydrogenase [Source:UniProtKB/TrEMBL%3BAcc:F6HG44]	K00134 glyceraldehyde 3-phosphate dehydrogenase (phosphorylating) [EC:1.2.1.12] | (RefSeq) glyceraldehyde-3-phosphate dehydrogenase, cytosolic (A)	ko00010: Glycolysis / Gluconeogenesis; ko00710: Carbon fixation in photosynthetic organisms; ko01100: Metabolic pathways; ko01110: Biosynthesis of secondary metabolites; ko01200: Carbon metabolism; ko01230: Biosynthesis of amino acids	PREDICTED: glyceraldehyde-3-phosphate dehydrogenase, cytosolic [Vitis vinifera]	G3PC2_ORYSJ RecName: Full=Glyceraldehyde-3-phosphate dehydrogenase 2, cytosolic; EC=1.2.1.12;	F6HG44_VITVI RecName: Full=Glyceraldehyde-3-phosphate dehydrogenase {ECO:0000256|RuleBase:RU361160}; EC=1.2.1.- {ECO:0000256|RuleBase:RU361160};	Glyceraldehyde 3-phosphate dehydrogenase	GO:0005829,cytosol; GO:0004365,glyceraldehyde-3-phosphate dehydrogenase (NAD+) (phosphorylating) activity; GO:0051287,NAD binding; GO:0050661,NADP binding; GO:0006006,glucose metabolic process; GO:0006096,glycolytic process; GO:0003674,molecular_function; GO:0003824,catalytic activity; GO:0016491,oxidoreductase activity; GO:0016620,oxidoreductase activity, acting on the aldehyde or oxo group of d…	PF02800.23:Glyceraldehyde 3-phosphate dehydrogenase, C-terminal domain	--	--	--	14338	-3.2869	0	0	down	15486	-1.59241	3.21246e-166	6.44387e-165	down	9037.35	-3.00714	0	0
VIT_01s0010g02480	729	895	771	842	804	831	208	237	185	757	637	682	546	498	513	554	567	566	1	19566163	19569468	+	VIT_01s0010g02480	Ankyrin-like protein [Source:UniProtKB/TrEMBL%3BAcc:D5G0H2]	--	--	uncharacterized protein LOC100242500 [Vitis vinifera]	--	D5G0H2_VITVI SubName: Full=Ankyrin-like protein {ECO:0000313|EMBL:ACZ56416.1};	FOG: Ankyrin repeat	--	PF12796.10:Ankyrin repeats (3 copies)	--	--	--	613.847	-0.68554	9.68301e-17	2.74193e-16	false	623.73	-0.246545	0.00632505	0.00936738	false	807.465	-0.0671395	0.40417	0.456442
VIT_01s0010g02540	881	1286	1049	1271	1125	1226	1416	1452	1110	535	515	577	1074	1120	973	1213	1016	1035	1	19601704	19607520	-	VIT_01s0010g02540	--	--	--	--	--	F6HG48_VITVI SubName: Full=Uncharacterized protein {ECO:0000313|EMBL:CCB51241.1};	--	--	--	--	--	--	775.646	0.688336	3.42123e-19	1.04101e-18	false	817.894	1.05596	3.87406e-29	1.94819e-28	up	1127.32	0.062887	0.423056	0.475182
VIT_01s0010g02580	1045	1432	1166	336	315	352	579	662	593	1620	1364	1471	336	346	322	961	913	885	1	19632806	19637615	-	VIT_01s0010g02580	--	K09775 uncharacterized protein | (RefSeq) uncharacterized membrane protein YuiD (A)	--	PREDICTED: uncharacterized protein LOC100252740 [Vitis vinifera]	--	D7TAN8_VITVI SubName: Full=Uncharacterized protein {ECO:0000313|EMBL:CBI27561.3};	--	GO:0016021,integral component of membrane; GO:0005575,cellular_component; GO:0016020,membrane; GO:0031224,intrinsic component of membrane; GO:0110165,cellular anatomical entity	PF02681.17:Divergent PAP2 family	--	--	--	963.963	-2.41997	1.09223e-219	2.00711e-218	down	1193.09	-0.637749	1.04131e-16	3.64116e-16	false	785.287	-1.97153	2.18845e-107	3.2077e-106
VIT_01s0010g02640	20	27	24	28	33	32	8	7	7	17	19	10	12	19	16	8	14	10	1	19702807	19710688	-	VIT_01s0010g02640	--	K26385 lysine histidine transporter | (RefSeq) lysine histidine transporter 1 (A)	--	unnamed protein product, partial [Vitis vinifera]	LHT2_ARATH RecName: Full=Lysine histidine transporter 2; Short=AtLHT2; AltName: Full=Amino acid transporter-like protein 2;	F6HG53_VITVI RecName: Full=Aa_trans domain-containing protein {ECO:0000259|Pfam:PF01490};	Amino acid transporters	GO:0016021,integral component of membrane; GO:0016020,membrane; GO:0005886,plasma membrane; GO:0015172,acidic amino acid transmembrane transporter activity; GO:0015171,amino acid transmembrane transporter activity; GO:0015293,symporter activity; GO:0003333,amino acid transmembrane transport; GO:0003674,molecular_function; GO:0005215,transporter activity; GO:0005342,organic acid transmembrane tran…	PF01490.21:Transmembrane amino acid transporter protein	--	--	--	-	-	-	-	-	-	-	-	-	-	27.029	0.277891	0.470802	0.523142
VIT_01s0010g02670	269	319	294	403	366	385	68	97	73	296	349	268	404	391	341	120	143	129	1	19723262	19728713	+	VIT_01s0010g02670	--	K00059 3-oxoacyl-[acyl-carrier protein] reductase [EC:1.1.1.100] | (RefSeq) 3-oxoacyl-[acyl-carrier-protein] reductase 4 (A)	ko00061: Fatty acid biosynthesis; ko00780: Biotin metabolism; ko01100: Metabolic pathways; ko01110: Biosynthesis of secondary metabolites; ko01212: Fatty acid metabolism; ko01240: Biosynthesis of cofactors	3-oxoacyl-[acyl-carrier-protein]	FABG_CUPLA RecName: Full=3-oxoacyl-[acyl-carrier-protein] reductase, chloroplastic; EC=1.1.1.100; AltName: Full=3-ketoacyl-acyl carrier protein reductase; Flags: Precursor;	A0A438I2I5_VITVI RecName: Full=3-oxoacyl-[acyl-carrier-protein] reductase {ECO:0000256|RuleBase:RU366074}; EC=1.1.1.100 {ECO:0000256|RuleBase:RU366074};	Mitochondrial/plastidial beta-ketoacyl-ACP reductase	GO:0009507,chloroplast; GO:0004316,3-oxoacyl-[acyl-carrier-protein] reductase (NADPH) activity; GO:0051287,NAD binding; GO:0006633,fatty acid biosynthetic process; GO:0003674,molecular_function; GO:0003824,catalytic activity; GO:0004312,fatty acid synthase activity; GO:0016491,oxidoreductase activity; GO:0016614,oxidoreductase activity, acting on CH-OH group of donors; GO:0016616,oxidoreductase a…	PF13561.9:Enoyl-(Acyl carrier protein) reductase	--	--	--	338.433	0.0403072	0.732173	0.758015	FALSE	215.594	-1.16942	1.36412e-13	4.22455e-13	down	336.065	0.270197	0.0207566	0.02976
VIT_01s0010g02680	52	74	60	20	12	23	14	20	25	10	12	7	12	13	9	125	100	84	1	19729451	19730764	+	VIT_01s0010g02680	--	--	--	unnamed protein product, partial [Vitis vinifera]	Y5285_ARATH RecName: Full=TLC domain-containing protein At5g14285 {ECO:0000305};	D7TAP8_VITVI RecName: Full=TLC domain-containing protein {ECO:0000259|PROSITE:PS50922};	--	GO:0016021,integral component of membrane; GO:0005575,cellular_component; GO:0016020,membrane; GO:0031224,intrinsic component of membrane; GO:0110165,cellular anatomical entity	PF03798.19:TLC domain	--	--	--	-	-	-	-	-	57.1348	3.46756	3.4884e-21	1.42087e-20	up	40.6258	-1.86929	8.3592e-08	1.96428e-07
VIT_01s0010g02690	9	15	15	32	30	29	6	3	8	4	3	6	27	23	21	3	5	8	1	19730785	19737127	-	VIT_01s0010g02690	DNA polymerase alpha subunit B [Source:UniProtKB/TrEMBL%3BAcc:D7TAP9]	K02321 DNA polymerase alpha subunit B | (RefSeq) DNA polymerase alpha subunit B (A)	ko03030: DNA replication	PREDICTED: DNA polymerase alpha subunit B [Vitis vinifera]	--	D7TAP9_VITVI RecName: Full=DNA polymerase alpha subunit B {ECO:0000256|ARBA:ARBA00018596, ECO:0000256|PIRNR:PIRNR018300};	DNA polymerase alpha-primase complex, polymerase-associated subunit B	GO:0005658,alpha DNA polymerase:primase complex; GO:0003677,DNA binding; GO:0006270,DNA replication initiation; GO:0003674,molecular_function; GO:0003676,nucleic acid binding; GO:0005488,binding; GO:0097159,organic cyclic compound binding; GO:1901363,heterocyclic compound binding; GO:0006139,nucleobase-containing compound metabolic process; GO:0006259,DNA metabolic process; GO:0006260,DNA replica…	PF04042.19:DNA polymerase alpha/epsilon subunit B	--	--	--	13.0784	2.17497	0.000301053	0.000465053	up	-	-	-	-	-	21.153	1.11394	0.0132915	0.0195432
VIT_01s0010g02730	11	34	19	60	67	55	22	14	19	24	17	13	62	35	41	25	25	24	1	19761842	19763375	-	VIT_01s0010g02730	--	K08900 mitochondrial chaperone BCS1 | (RefSeq) AAA-ATPase At3g50940 (A)	--	Protein hyper-sensitivity-related 4 [Vitis vinifera]	AATPC_ARATH RecName: Full=AAA-ATPase At3g50940; EC=3.6.1.- {ECO:0000250|UniProtKB:Q9FLD5}; Flags: Precursor;	F6HG54_VITVI RecName: Full=AAA domain-containing protein {ECO:0000259|SMART:SM00382};	AAA+-type ATPase	GO:0005524,ATP binding; GO:0016887,ATP hydrolysis activity; GO:0009651,response to salt stress; GO:0000166,nucleotide binding; GO:0003674,molecular_function; GO:0005488,binding; GO:0017076,purine nucleotide binding; GO:0030554,adenyl nucleotide binding; GO:0032553,ribonucleotide binding; GO:0032555,purine ribonucleotide binding; GO:0032559,adenyl ribonucleotide binding; GO:0035639,purine ribonucl…	PF00004.32:ATPase family associated with various cellular activities (AAA)	--	--	--	30.5686	1.0796	0.00418252	0.00584003	up	21.2967	0.510518	0.239152	0.280307	FALSE	39.6557	1.42331	7.69671e-05	0.000143969
VIT_01s0010g02740	275	310	261	819	792	829	206	211	204	276	217	261	857	791	759	144	152	159	1	19768972	19771314	+	VIT_01s0010g02740	--	K01904 4-coumarate--CoA ligase [EC:6.2.1.12] | (RefSeq) 4-coumarate--CoA ligase-like 9 (A)	ko00130: Ubiquinone and other terpenoid-quinone biosynthesis; ko00940: Phenylpropanoid biosynthesis; ko01100: Metabolic pathways; ko01110: Biosynthesis of secondary metabolites	PREDICTED: 4-coumarate--CoA ligase-like 9 [Vitis vinifera]	4CLL9_ARATH RecName: Full=4-coumarate--CoA ligase-like 9 {ECO:0000303|PubMed:12805634}; EC=6.2.1.- {ECO:0000305|PubMed:15677481, ECO:0000305|PubMed:18267944}; AltName: Full=4-coumarate--CoA ligase isoform 4; Short=At4CL4;	D7TAQ2_VITVI SubName: Full=Uncharacterized protein {ECO:0000313|EMBL:CBI27575.3};	Acyl-CoA synthetase	GO:0005777,peroxisome; GO:0005524,ATP binding; GO:0016405,CoA-ligase activity; GO:0102391,decanoate-CoA ligase activity; GO:0004321,fatty-acyl-CoA synthase activity; GO:0006633,fatty acid biosynthetic process; GO:0009695,jasmonic acid biosynthetic process; GO:0031408,oxylipin biosynthetic process; GO:0000166,nucleotide binding; GO:0003674,molecular_function; GO:0005488,binding; GO:0017076,purine …	PF00501.31:AMP-binding enzyme	--	--	--	501.015	1.40322	5.83652e-49	3.12763e-48	up	199.769	-0.676221	6.17911e-06	1.22563e-05	false	534.797	1.41016	1.17997e-43	8.03832e-43
VIT_01s0010g02750	740	915	774	1951	1941	2069	1193	1525	1276	543	536	546	1301	1136	1220	827	1013	1100	1	19772899	19777638	-	VIT_01s0010g02750	Lipoxygenase [Source:UniProtKB/TrEMBL%3BAcc:D7TAQ3]	K00454 lipoxygenase [EC:1.13.11.12] | (RefSeq) lipoxygenase 6, chloroplastic (A)	ko00591: Linoleic acid metabolism; ko00592: alpha-Linolenic acid metabolism; ko01100: Metabolic pathways; ko01110: Biosynthesis of secondary metabolites	PREDICTED: lipoxygenase 6, chloroplastic [Vitis vinifera]	LOX6_ARATH RecName: Full=Lipoxygenase 6, chloroplastic {ECO:0000303|Ref.1}; Short=AtLOX6 {ECO:0000303|Ref.1}; EC=1.13.11.12 {ECO:0000269|PubMed:18949503}; Flags: Precursor;	D7TAQ3_VITVI RecName: Full=Lipoxygenase {ECO:0000256|RuleBase:RU003975}; EC=1.13.11.- {ECO:0000256|RuleBase:RU003975};	--	GO:0009507,chloroplast; GO:0005886,plasma membrane; GO:0016165,linoleate 13S-lipoxygenase activity; GO:0046872,metal ion binding; GO:0016702,oxidoreductase activity, acting on single donors with incorporation of molecular oxygen, incorporation of two atoms of oxygen; GO:0006633,fatty acid biosynthetic process; GO:0009695,jasmonic acid biosynthetic process; GO:0034440,lipid oxidation; GO:0031408,o…	PF00305.22:Lipoxygenase	--	--	--	849.623	0.898196	3.23518e-34	1.37049e-33	false	761.854	0.904738	3.85307e-20	1.51677e-19	false	1367.81	1.18011	3.40202e-63	3.1211e-62
VIT_01s0010g02770	324	494	407	187	173	187	198	214	201	437	410	417	373	349	332	221	204	219	1	19800548	19814101	-	VIT_01s0010g02770	--	K00939 adenylate kinase [EC:2.7.4.3] | (RefSeq) adenylate kinase 4 (A)	ko00230: Purine metabolism; ko00730: Thiamine metabolism; ko01100: Metabolic pathways; ko01110: Biosynthesis of secondary metabolites; ko01232: Nucleotide metabolism; ko01240: Biosynthesis of cofactors	unnamed protein product, partial [Vitis vinifera]	KAD4_ORYSJ RecName: Full=Adenylate kinase 4; EC=2.7.4.3; AltName: Full=ATP-AMP transphosphorylase 4; AltName: Full=ATP:AMP phosphotransferase; AltName: Full=Adenylate kinase B; Short=AK B; AltName: Full=Adenylate monophosphate kinase 4;	F6HG55_VITVI RecName: Full=Adenylate kinase {ECO:0000256|ARBA:ARBA00012955}; EC=2.7.4.3 {ECO:0000256|ARBA:ARBA00012955}; AltName: Full=ATP:AMP phosphotransferase {ECO:0000256|ARBA:ARBA00031517};	Adenylate kinase	GO:0005737,cytoplasm; GO:0005739,mitochondrion; GO:0004017,adenylate kinase activity; GO:0005524,ATP binding; GO:0016310,phosphorylation; GO:0006163,purine nucleotide metabolic process; GO:0003674,molecular_function; GO:0003824,catalytic activity; GO:0016301,kinase activity; GO:0016740,transferase activity; GO:0016772,transferase activity, transferring phosphorus-containing groups; GO:0016776,pho…	PF00406.25:Adenylate kinase	--	--	--	389.902	-0.534371	4.20403e-08	8.42733e-08	false	315.11	-0.921798	6.26798e-15	2.04656e-14	false	296.651	-1.26998	4.31076e-22	1.86349e-21
VIT_01s0010g02810	645	771	664	378	353	391	191	221	198	452	487	460	427	377	394	508	579	552	1	19850467	19856717	+	VIT_01s0010g02810	--	--	--	hypothetical protein CK203_028518 [Vitis vinifera]	--	F6HG59_VITVI RecName: Full=C2 NT-type domain-containing protein {ECO:0000259|PROSITE:PS51840};	--	GO:0005643,nuclear pore; GO:0005575,cellular_component; GO:0005622,intracellular anatomical structure; GO:0005634,nucleus; GO:0005635,nuclear envelope; GO:0012505,endomembrane system; GO:0031967,organelle envelope; GO:0031975,envelope; GO:0032991,protein-containing complex; GO:0043226,organelle; GO:0043227,membrane-bounded organelle; GO:0043229,intracellular organelle; GO:0043231,intracellular me…	PF10358.12:N-terminal C2 in EEIG1 and EHBP1 proteins	--	--	--	436.729	-0.496881	2.77272e-07	5.28589e-07	false	505.88	0.279079	0.00632731	0.00937003	false	537.759	-1.00766	7.82891e-25	3.65883e-24
VIT_01s0010g02890	1153	1507	1187	573	689	565	307	331	332	1254	1362	1249	787	771	706	357	377	422	1	19925500	19929463	-	VIT_01s0010g02890	RING-type E3 ubiquitin transferase [Source:UniProtKB/TrEMBL%3BAcc:F6HG65]	K08332 vacuolar protein 8 | (RefSeq) U-box domain-containing protein 3 (A)	--	PREDICTED: U-box domain-containing protein 45 [Vitis vinifera]	PUB45_ARATH RecName: Full=U-box domain-containing protein 45; EC=2.3.2.27; AltName: Full=Plant U-box protein 45; AltName: Full=RING-type E3 ubiquitin transferase PUB45 {ECO:0000305};	F6HG65_VITVI RecName: Full=RING-type E3 ubiquitin transferase {ECO:0000256|ARBA:ARBA00012483}; EC=2.3.2.27 {ECO:0000256|ARBA:ARBA00012483};	FOG: Armadillo/beta-catenin-like repeats	GO:0005737,cytoplasm; GO:0005634,nucleus; GO:0070696,transmembrane receptor protein serine/threonine kinase binding; GO:0004842,ubiquitin-protein transferase activity; GO:0016567,protein ubiquitination; GO:0003674,molecular_function; GO:0005102,signaling receptor binding; GO:0005488,binding; GO:0005515,protein binding; GO:0033612,receptor serine/threonine kinase binding; GO:0003824,catalytic acti…	PF04564.18:U-box domain	--	--	--	1048.36	-1.04525	1.06382e-51	5.91497e-51	down	826.707	-1.69263	1.35344e-78	1.41576e-77	down	953.019	-1.18459	1.36446e-36	8.16886e-36
VIT_01s0010g02930	22	28	25	22	32	37	168	194	153	594	632	622	122	130	128	31	33	35	1	19997292	19997715	+	VIT_01s0010g02930	--	K13448 calcium-binding protein CML | (RefSeq) probable calcium-binding protein CML31 (A)	ko04626: Plant-pathogen interaction	hypothetical protein GYH30_015380 [Glycine max]	CML23_ORYSJ RecName: Full=Putative calcium-binding protein CML23; AltName: Full=Calmodulin-like protein 23;	A0A0R0JQ16_SOYBN SubName: Full=Uncharacterized protein {ECO:0000313|EMBL:KRH54197.1, ECO:0000313|EnsemblPlants:KRH54197};	--	GO:0005509,calcium ion binding; GO:0003674,molecular_function; GO:0005488,binding; GO:0043167,ion binding; GO:0043169,cation binding; GO:0046872,metal ion binding	--	--	--	--	395.212	-2.55415	1.50101e-107	1.46832e-106	down	318.646	-4.17296	3.39548e-118	5.034e-117	down	27.4302	0.165806	0.673138	0.715325
VIT_01s0010g02940	13	9	27	13	30	32	111	108	110	625	605	585	155	118	92	74	49	60	1	20000284	20000813	+	VIT_01s0010g02940	--	K13448 calcium-binding protein CML | (RefSeq) probable calcium-binding protein CML31 (A)	ko04626: Plant-pathogen interaction	PREDICTED: probable calcium-binding protein CML31 [Vitis vinifera]	CML23_ORYSJ RecName: Full=Putative calcium-binding protein CML23; AltName: Full=Calmodulin-like protein 23;	A0A438I2F7_VITVI SubName: Full=Putative calcium-binding protein CML31 {ECO:0000313|EMBL:RVW90889.1};	Calmodulin and related proteins (EF-Hand superfamily)	GO:0005509,calcium ion binding; GO:0003674,molecular_function; GO:0005488,binding; GO:0043167,ion binding; GO:0043169,cation binding; GO:0046872,metal ion binding	PF00036.35:EF hand	--	--	--	386.125	-2.58981	2.37453e-96	2.12924e-95	down	327.123	-3.25942	2.8179e-102	3.66029e-101	down	20.6213	0.478123	0.362001	0.413275
VIT_01s0010g02950	13	6	14	10	18	15	72	83	67	403	415	348	244	194	243	31	22	28	1	20003391	20003813	+	VIT_01s0010g02950	--	K13448 calcium-binding protein CML | (RefSeq) probable calcium-binding protein CML31 (A)	ko04626: Plant-pathogen interaction	PREDICTED: probable calcium-binding protein CML31 [Vitis vinifera]	CML41_ARATH RecName: Full=Probable calcium-binding protein CML41; AltName: Full=Calmodulin-like protein 41;	A0A438I288_VITVI SubName: Full=Putative calcium-binding protein CML31 {ECO:0000313|EMBL:RVW90836.1};	--	GO:0005509,calcium ion binding; GO:0030234,enzyme regulator activity; GO:0003674,molecular_function; GO:0005488,binding; GO:0043167,ion binding; GO:0043169,cation binding; GO:0046872,metal ion binding; GO:0098772,molecular function regulator activity	PF13405.9:EF-hand domain	--	--	--	315.962	-1.04722	2.13761e-17	6.17293e-17	down	204.017	-3.7974	1.10771e-73	1.10423e-72	down	-	-	-	-
VIT_01s0010g02960	1	7	7	5	2	7	40	33	28	92	81	116	39	35	30	20	12	9	1	20006007	20011025	+	VIT_01s0010g02960	--	K13448 calcium-binding protein CML | (RefSeq) putative calcium-binding protein CML19 (A)	ko04626: Plant-pathogen interaction	unnamed protein product, partial [Vitis vinifera]	CML31_ORYSJ RecName: Full=Probable calcium-binding protein CML31; AltName: Full=Calmodulin-like protein 31;	F6HG71_VITVI RecName: Full=EF-hand domain-containing protein {ECO:0000259|PROSITE:PS50222};	--	GO:0005509,calcium ion binding; GO:0003674,molecular_function; GO:0005488,binding; GO:0043167,ion binding; GO:0043169,cation binding; GO:0046872,metal ion binding	--	--	--	--	68.4349	-1.74836	6.6981e-12	1.60184e-11	down	54.1419	-2.76434	9.80146e-16	3.30537e-15	down	-	-	-	-
VIT_01s0010g02970	12	18	17	14	25	13	114	137	146	179	152	223	57	49	44	43	41	38	1	20013288	20013903	+	VIT_01s0010g02970	--	K13448 calcium-binding protein CML | (RefSeq) probable calcium-binding protein CML31 (A)	ko04626: Plant-pathogen interaction	hypothetical protein PHAVU_009G167200g [Phaseolus vulgaris]	CML23_ORYSJ RecName: Full=Putative calcium-binding protein CML23; AltName: Full=Calmodulin-like protein 23;	V7AW97_PHAVU SubName: Full=Uncharacterized protein {ECO:0000313|EMBL:ESW09922.1};	Calmodulin and related proteins (EF-Hand superfamily)	GO:0005509,calcium ion binding; GO:0003674,molecular_function; GO:0005488,binding; GO:0043167,ion binding; GO:0043169,cation binding; GO:0046872,metal ion binding	--	--	--	--	123.714	-2.15841	5.56138e-26	1.99476e-25	down	111.07	-2.1311	4.7643e-21	1.93297e-20	down	-	-	-	-
VIT_01s0010g02980	10	10	16	5	0	1	23	53	42	116	110	96	57	29	44	31	22	16	1	20016283	20019743	+	VIT_01s0010g02980	--	K13448 calcium-binding protein CML | (RefSeq) probable calcium-binding protein CML31 (A)	ko04626: Plant-pathogen interaction	hypothetical protein CK203_028495 [Vitis vinifera]	ALL3_OLEEU RecName: Full=Polcalcin Ole e 3; AltName: Full=Calcium-binding pollen allergen Ole e 3; AltName: Allergen=Ole e 3;	F6HG73_VITVI RecName: Full=EF-hand domain-containing protein {ECO:0000259|PROSITE:PS50222};	--	GO:0012505,endomembrane system; GO:0016020,membrane; GO:0005509,calcium ion binding; GO:0003674,molecular_function; GO:0005488,binding; GO:0043167,ion binding; GO:0043169,cation binding; GO:0046872,metal ion binding; GO:0005575,cellular_component; GO:0110165,cellular anatomical entity	PF13202.9:EF hand	--	--	--	78.3413	-1.58226	7.76914e-11	1.77427e-10	down	64.2395	-2.16792	7.38932e-14	2.31384e-13	down	-	-	-	-
VIT_01s0010g03000	3	4	0	0	3	1	3	9	8	23	29	27	10	6	3	5	15	8	1	20027402	20027824	+	VIT_01s0010g03000	--	K13448 calcium-binding protein CML | (RefSeq) probable calcium-binding protein CML31 (A)	ko04626: Plant-pathogen interaction	hypothetical protein VITISV_039879 [Vitis vinifera]	CML23_ORYSJ RecName: Full=Putative calcium-binding protein CML23; AltName: Full=Calmodulin-like protein 23;	A5APL7_VITVI SubName: Full=Uncharacterized protein {ECO:0000313|EMBL:CAN78147.1};	--	GO:0005509,calcium ion binding; GO:0003674,molecular_function; GO:0005488,binding; GO:0043167,ion binding; GO:0043169,cation binding; GO:0046872,metal ion binding	PF13202.9:EF hand	--	--	--	17.2905	-2.33887	9.61484e-06	1.65855e-05	down	17.6927	-1.44353	0.00507571	0.00761319	down	-	-	-	-
VIT_01s0010g03020	29	40	53	34	20	26	291	391	296	396	299	309	258	290	257	122	82	129	1	20040046	20040463	+	VIT_01s0010g03020	--	K13448 calcium-binding protein CML | (RefSeq) putative calcium-binding protein CML19 (A)	ko04626: Plant-pathogen interaction	unnamed protein product, partial [Vitis vinifera]	CML19_ORYSJ RecName: Full=Putative calcium-binding protein CML19; AltName: Full=Calmodulin-like protein 19;	A0A438FS34_VITVI SubName: Full=Putative calcium-binding protein CML31 {ECO:0000313|EMBL:RVW62776.1};	Calmodulin and related proteins (EF-Hand superfamily)	GO:0005509,calcium ion binding; GO:0030234,enzyme regulator activity; GO:0003674,molecular_function; GO:0005488,binding; GO:0043167,ion binding; GO:0043169,cation binding; GO:0046872,metal ion binding; GO:0098772,molecular function regulator activity	PF00036.35:EF hand	--	--	--	304.572	-0.587028	1.55874e-06	2.82899e-06	false	219.52	-1.54119	1.89191e-20	7.53327e-20	down	33.7386	-0.727056	0.0512023	0.0690724
VIT_01s0010g03040	33	16	27	3	14	11	55	63	56	136	134	143	80	97	66	6	18	28	1	20057175	20057597	+	VIT_01s0010g03040	--	K13448 calcium-binding protein CML | (RefSeq) putative calcium-binding protein CML23 (A)	ko04626: Plant-pathogen interaction	PREDICTED: putative calcium-binding protein CML23 [Vitis vinifera]	CML23_ORYSJ RecName: Full=Putative calcium-binding protein CML23; AltName: Full=Calmodulin-like protein 23;	F6HG77_VITVI SubName: Full=Uncharacterized protein {ECO:0000313|EMBL:CCB51270.1};	--	GO:0005509,calcium ion binding; GO:0003674,molecular_function; GO:0005488,binding; GO:0043167,ion binding; GO:0043169,cation binding; GO:0046872,metal ion binding	PF13405.9:EF-hand domain	--	--	--	112.094	-1.03882	4.8795e-08	9.74834e-08	down	76.1549	-2.94383	1.74886e-21	7.1812e-21	down	18.0722	-1.59244	0.00526083	0.0081544
VIT_01s0010g03060	24	20	18	49	53	65	15	17	5	37	50	46	134	85	78	16	19	30	1	20078603	20081509	+	VIT_01s0010g03060	--	--	--	PREDICTED: uncharacterized protein At3g27210 isoform X1 [Vitis vinifera]	Y3721_ARATH RecName: Full=Uncharacterized protein At3g27210;	D7TAS9_VITVI SubName: Full=Uncharacterized protein {ECO:0000313|EMBL:CBI27602.3};	--	--	--	--	--	--	68.9557	0.876831	0.000730287	0.00109069	false	32.7048	-0.990476	0.00720725	0.010603	false	37.447	1.30224	0.000223421	0.000399661
VIT_01s0010g03210	24	35	22	25	37	50	624	603	540	37	34	52	219	207	199	71	75	64	1	20413726	20446956	-	VIT_01s0010g03210	--	K13466 EIX receptor 1/2 | (RefSeq) receptor-like protein 12 (A)	ko04626: Plant-pathogen interaction	receptor-like protein EIX2 [Vitis riparia]	EIX2_SOLLC RecName: Full=Receptor-like protein EIX2 {ECO:0000305}; AltName: Full=EIX receptor 2 {ECO:0000312|EMBL:AAR28378.1}; Flags: Precursor;	F6HG83_VITVI SubName: Full=Uncharacterized protein {ECO:0000313|EMBL:CCB51276.1};	--	GO:0016021,integral component of membrane; GO:0005886,plasma membrane; GO:0050832,defense response to fungus; GO:0006950,response to stress; GO:0006952,defense response; GO:0008150,biological_process; GO:0009605,response to external stimulus; GO:0009607,response to biotic stimulus; GO:0009620,response to fungus; GO:0043207,response to external biotic stimulus; GO:0044419,biological process involv…	PF13855.9:Leucine rich repeat	--	--	--	116.918	2.07259	4.13094e-24	1.42285e-23	up	55.6759	0.824161	0.00328148	0.00505107	false	31.6916	0.36179	0.345101	0.396049
VIT_01s0010g03230	21	25	33	38	27	37	235	275	285	26	20	19	32	18	18	1	12	9	1	20492302	20493162	+	VIT_01s0010g03230	--	K13466 EIX receptor 1/2 | (RefSeq) receptor-like protein 12 (A)	ko04626: Plant-pathogen interaction	PREDICTED: probable leucine-rich repeat receptor-like protein kinase At1g35710 [Vitis vinifera]	EIX1_SOLLC RecName: Full=Receptor-like protein EIX1 {ECO:0000305}; AltName: Full=EIX receptor 1 {ECO:0000312|EMBL:AAR28377.1}; Flags: Precursor;	A0A438IRK0_VITVI SubName: Full=LRR receptor-like serine/threonine-protein kinase GSO1 {ECO:0000313|EMBL:RVW99334.1};	FOG: Leucine rich repeat	GO:0016021,integral component of membrane; GO:0005886,plasma membrane; GO:0050832,defense response to fungus; GO:0006950,response to stress; GO:0006952,defense response; GO:0008150,biological_process; GO:0009605,response to external stimulus; GO:0009607,response to biotic stimulus; GO:0009620,response to fungus; GO:0043207,response to external biotic stimulus; GO:0044419,biological process involv…	PF08263.15:Leucine rich repeat N-terminal domain	--	--	--	22.0361	-0.211231	0.611747	0.644345	FALSE	14.304	-1.5078	0.0124798	0.0178534	down	29.8885	0.246875	0.51505	0.566116
VIT_01s0010g03290	183	213	206	220	216	229	155	172	158	56	42	61	56	46	49	10	11	11	1	20592667	20594160	+	VIT_01s0010g03290	Hexosyltransferase [Source:UniProtKB/TrEMBL%3BAcc:F6HG88]	K20854 hydroxyproline O-galactosyltransferase HPGT [EC:2.4.1.-] | (RefSeq) hydroxyproline O-galactosyltransferase HPGT1 (A)	--	unnamed protein product, partial [Vitis vinifera]	B3GTB_ARATH RecName: Full=Hydroxyproline O-galactosyltransferase HPGT1 {ECO:0000303|PubMed:25600942}; EC=2.4.1.- {ECO:0000269|PubMed:25600942}; AltName: Full=Beta-1,3-galactosyltransferase 11 {ECO:0000305};	F6HG88_VITVI RecName: Full=Hexosyltransferase {ECO:0000256|RuleBase:RU363063}; EC=2.4.1.- {ECO:0000256|RuleBase:RU363063};	Galactosyltransferases	GO:0005768,endosome; GO:0005794,Golgi apparatus; GO:0005797,Golgi medial cisterna; GO:0000139,Golgi membrane; GO:0016021,integral component of membrane; GO:0005802,trans-Golgi network; GO:0008378,galactosyltransferase activity; GO:0016757,glycosyltransferase activity; GO:1990714,hydroxyproline O-galactosyltransferase activity; GO:0008194,UDP-glycosyltransferase activity; GO:0010405,arabinogalacta…	--	--	--	--	51.7835	-0.345737	0.199653	0.229197	FALSE	31.3249	-2.26036	2.19176e-08	5.20188e-08	down	210	0.0253139	0.860747	0.881121
VIT_01s0010g03320	659	871	742	3707	3500	3644	1643	1914	1720	279	267	289	947	911	769	1343	1182	1077	1	20661352	20663844	-	VIT_01s0010g03320	--	--	--	PREDICTED: F-box/kelch-repeat protein At1g67480 [Vitis vinifera]	FBK28_ARATH RecName: Full=F-box/kelch-repeat protein At1g67480;	D7TAV2_VITVI RecName: Full=F-box domain-containing protein {ECO:0000259|Pfam:PF00646};	FOG: Kelch repeat	--	PF01344.28:Kelch motif	--	--	--	548.828	1.37953	3.71578e-50	2.02024e-49	up	746.432	2.16217	1.87446e-92	2.25232e-91	up	2117.89	2.1427	1.07511e-252	4.72061e-251
VIT_01s0010g03330	199	211	225	968	1083	1016	471	549	437	100	118	117	157	106	167	204	241	235	1	20663845	20665742	-	VIT_01s0010g03330	--	--	--	unnamed protein product, partial [Vitis vinifera]	--	F6HG90_VITVI SubName: Full=Uncharacterized protein {ECO:0000313|EMBL:CCB51283.1};	--	--	--	--	--	--	126.427	0.0883984	0.65146	0.681431	FALSE	169.805	1.07092	1.1425e-10	3.10087e-10	up	598.942	2.15228	1.27774e-84	1.52133e-83
VIT_01s0010g03410	32	32	33	23	15	25	28	29	34	44	34	37	26	15	10	16	24	23	1	20751541	20753927	-	VIT_01s0010g03410	--	--	--	PREDICTED: pentatricopeptide repeat-containing protein At4g01570 [Vitis vinifera]	PP299_ARATH RecName: Full=Pentatricopeptide repeat-containing protein At4g01570;	F6HG95_VITVI SubName: Full=Uncharacterized protein {ECO:0000313|EMBL:CCB51288.1};	FOG: PPR repeat	--	PF13041.9:PPR repeat family	--	--	--	28.5617	-1.45188	0.000191963	0.000300949	down	29.3794	-0.814986	0.0288795	0.0392884	false	26.8822	-0.749693	0.0604035	0.0805727
VIT_01s0010g03510	11	11	17	15	10	22	4	5	13	2	2	0	0	0	2	28	22	8	1	20850116	20852430	+	VIT_01s0010g03510	--	K13272 flavonoid O-methyltransferase [EC:2.1.1.267] | (RefSeq) FAOMT, OMT3.1, VvAOMT; anthocyanin O-methyltransferase (A)	ko00944: Flavone and flavonol biosynthesis; ko01110: Biosynthesis of secondary metabolites	unnamed protein product, partial [Vitis vinifera]	FAOMT_VITVI RecName: Full=Flavonoid 3',5'-methyltransferase; EC=2.1.1.267 {ECO:0000269|PubMed:19525322, ECO:0000269|PubMed:20580386}; AltName: Full=Anthocyanin-O-methyltransferase; Short=VvAOMT;	F6HGA2_VITVI SubName: Full=Uncharacterized protein {ECO:0000313|EMBL:CCB51295.1};	O-methyltransferase	GO:0005737,cytoplasm; GO:0070448,laricitrin 5'-O-methyltransferase activity; GO:0046872,metal ion binding; GO:0033799,myricetin 3'-O-methyltransferase activity; GO:0008171,O-methyltransferase activity; GO:0009718,anthocyanin-containing compound biosynthetic process; GO:0033485,cyanidin 3-O-glucoside biosynthetic process; GO:0033486,delphinidin 3-O-glucoside biosynthetic process; GO:0032259,methyl…	PF01596.20:O-methyltransferase	--	--	--	-	-	-	-	-	10.5521	3.92214	3.02266e-05	5.67411e-05	up	-	-	-	-
VIT_01s0010g03530	68	106	83	125	107	126	19	21	15	73	69	66	131	130	122	54	31	34	1	20870539	20876395	+	VIT_01s0010g03530	--	K23538 ELMO domain-containing protein | (RefSeq) ELMO domain-containing protein A (A)	--	PREDICTED: ELMO domain-containing protein A [Vitis vinifera]	--	D7TAX3_VITVI RecName: Full=ELMO domain-containing protein {ECO:0000259|PROSITE:PS51335};	Uncharacterized conserved protein	--	PF04727.16:ELMO/CED-12 family	--	--	--	95.8539	0.609119	0.00182506	0.00263632	false	54.076	-0.753325	0.00904124	0.0131539	false	100.854	0.370643	0.0730547	0.0960907
VIT_01s0010g03540	41	50	34	118	67	117	25	31	10	88	82	71	261	205	228	16	18	25	1	20879398	20883794	+	VIT_01s0010g03540	65-kDa microtubule-associated protein 8 [Source:Projected from Arabidopsis thaliana (AT1G27920) UniProtKB/Swiss-Prot%3BAcc:Q9C7G0]	K16732 Ase1/PRC1/MAP65 family protein | (RefSeq) 65-kDa microtubule-associated protein 8 (A)	--	PREDICTED: 65-kDa microtubule-associated protein 8 [Vitis vinifera]	MA658_ARATH RecName: Full=65-kDa microtubule-associated protein 8; Short=AtMAP65-8;	D7TAX4_VITVI SubName: Full=Uncharacterized protein {ECO:0000313|EMBL:CBI27647.3};	Microtubule-associated protein essential for anaphase spindle elongation	GO:0005737,cytoplasm; GO:0005874,microtubule; GO:0005634,nucleus; GO:0009524,phragmoplast; GO:0005819,spindle; GO:0000922,spindle pole; GO:0008017,microtubule binding; GO:0007049,cell cycle; GO:0051301,cell division; GO:0000226,microtubule cytoskeleton organization; GO:0003674,molecular_function; GO:0005488,binding; GO:0005515,protein binding; GO:0008092,cytoskeletal protein binding; GO:0015631,t…	PF03999.15:Microtubule associated protein (MAP65/ASE1 family)	--	--	--	148.78	1.2536	1.57755e-13	4.02171e-13	up	49.2359	-1.98098	2.90165e-10	7.69428e-10	down	69.4475	1.15468	3.74482e-05	7.18112e-05
VIT_01s0010g03550	6	5	2	12	27	25	13	0	6	1	0	3	21	21	21	4	2	6	1	20893662	20894291	-	VIT_01s0010g03550	--	K21752 Dr1-associated corepressor | (RefSeq) DNA polymerase epsilon subunit C (A)	--	PREDICTED: chromatin accessibility complex protein 1 [Vitis vinifera]	--	F6HGA3_VITVI RecName: Full=CBFD_NFYB_HMF domain-containing protein {ECO:0000259|Pfam:PF00808};	CCAAT-binding factor, subunit C (HAP5)	GO:0005634,nucleus; GO:0046982,protein heterodimerization activity; GO:0006355,regulation of DNA-templated transcription; GO:0003674,molecular_function; GO:0005488,binding; GO:0005515,protein binding; GO:0046983,protein dimerization activity; GO:0006139,nucleobase-containing compound metabolic process; GO:0006351,DNA-templated transcription; GO:0006725,cellular aromatic compound metabolic process…	PF00808.26:Histone-like transcription factor (CBF/NF-Y) and archaeal histone	NF-YC	TF	NF-Y->NF-YC	-	-	-	-	-	-	-	-	-	-	12.501	2.18019	0.00117877	0.00196691
VIT_01s0010g03560	6	7	3	21	5	12	2	0	0	7	6	5	54	40	22	14	25	19	1	20910124	20913498	+	VIT_01s0010g03560	--	K20619 cytochrome P450 family 78 subfamily A | (RefSeq) cytochrome P450 78A5 (A)	--	PREDICTED: cytochrome P450 78A4 [Vitis vinifera]	C78A4_PINRA RecName: Full=Cytochrome P450 78A4; EC=1.14.-.-;	F6HGA4_VITVI SubName: Full=Uncharacterized protein {ECO:0000313|EMBL:CCB51297.1};	Cytochrome P450 CYP2 subfamily	GO:0020037,heme binding; GO:0005506,iron ion binding; GO:0004497,monooxygenase activity; GO:0016705,oxidoreductase activity, acting on paired donors, with incorporation or reduction of molecular oxygen; GO:0003674,molecular_function; GO:0005488,binding; GO:0046906,tetrapyrrole binding; GO:0097159,organic cyclic compound binding; GO:1901363,heterocyclic compound binding; GO:0043167,ion binding; GO…	PF00067.25:Cytochrome P450	--	--	--	20.6313	2.40521	3.47343e-06	6.17478e-06	up	-	-	-	-	-	-	-	-	-
VIT_01s0010g03600	1868	2450	2153	5133	5396	5089	2096	2361	1917	3196	2823	2902	5138	4831	4383	1722	1564	1389	1	20940834	20943043	+	VIT_01s0010g03600	--	K12778 meiosis-specific protein | (RefSeq) uncharacterized LOC100262484 (A)	--	REF/SRPP-like protein [Vitis vinifera]	Y1736_ARATH RecName: Full=REF/SRPP-like protein At1g67360;	F6HGA5_VITVI SubName: Full=Uncharacterized protein {ECO:0000313|EMBL:CCB51298.1};	--	GO:0005783,endoplasmic reticulum; GO:0005811,lipid droplet; GO:0000325,plant-type vacuole; GO:0071456,cellular response to hypoxia; GO:0080186,developmental vegetative growth; GO:0034389,lipid droplet organization; GO:0009555,pollen development; GO:0045927,positive regulation of growth; GO:1902584,positive regulation of response to water deprivation; GO:0001666,response to hypoxia; GO:0006950,res…	PF05755.15:Rubber elongation factor protein (REF)	--	--	--	3793.94	0.413586	1.05483e-22	3.51527e-22	false	2246.71	-0.877542	1.01961e-28	5.08077e-28	false	3601.45	1.15884	3.38208e-88	4.18288e-87
VIT_01s0010g03620	4900	6350	5399	25199	25844	24323	4983	5756	5096	7922	7258	7464	16472	15723	14162	4411	4085	4110	1	20954792	20957007	-	VIT_01s0010g03620	Chlorophyll a-b binding protein%2C chloroplastic [Source:UniProtKB/TrEMBL%3BAcc:D7TAY3]	K08908 light-harvesting complex I chlorophyll a/b binding protein 2 | (RefSeq) chlorophyll a-b binding protein, chloroplastic (A)	ko00196: Photosynthesis - antenna proteins; ko01100: Metabolic pathways	PREDICTED: chlorophyll a-b binding protein, chloroplastic [Vitis vinifera]	CB12_PETHY RecName: Full=Chlorophyll a-b binding protein, chloroplastic; AltName: Full=LHCI type II CAB; Flags: Precursor;	D7TAY3_VITVI RecName: Full=Chlorophyll a-b binding protein, chloroplastic {ECO:0000256|RuleBase:RU363080};	--	GO:0009535,chloroplast thylakoid membrane; GO:0016021,integral component of membrane; GO:0009522,photosystem I; GO:0009523,photosystem II; GO:0016168,chlorophyll binding; GO:0046872,metal ion binding; GO:0009765,photosynthesis, light harvesting; GO:0003674,molecular_function; GO:0005488,binding; GO:0046906,tetrapyrrole binding; GO:0097159,organic cyclic compound binding; GO:1901363,heterocyclic c…	PF00504.24:Chlorophyll A-B binding protein	--	--	--	11131.5	0.760878	2.40784e-123	2.64902e-122	false	5826.51	-0.792642	9.54534e-51	6.95547e-50	false	14869.1	2.06595	0	0
VIT_01s0010g03630	335	452	346	622	576	515	351	385	352	187	206	216	345	351	306	1174	1103	938	1	20997839	20999698	+	VIT_01s0010g03630	--	--	--	PREDICTED: F-box protein At1g67340 [Vitis vinifera]	FB76_ARATH RecName: Full=F-box protein At1g67340;	F6HGA6_VITVI RecName: Full=MYND-type domain-containing protein {ECO:0000259|PROSITE:PS50865};	--	GO:0005634,nucleus; GO:0046872,metal ion binding; GO:0016567,protein ubiquitination; GO:0003674,molecular_function; GO:0005488,binding; GO:0043167,ion binding; GO:0043169,cation binding; GO:0006807,nitrogen compound metabolic process; GO:0008150,biological_process; GO:0008152,metabolic process; GO:0019538,protein metabolic process; GO:0032446,protein modification by small protein conjugation; GO:…	PF01753.21:MYND finger	--	--	--	262.709	0.444463	0.000321892	0.000496065	false	644.458	2.45313	2.14506e-96	2.65347e-95	up	467.318	0.485561	1.03497e-05	2.08612e-05
VIT_01s0010g03640	2489	3177	2761	1436	1593	1481	848	1028	821	6275	5639	5936	1777	1698	1354	1583	1354	1320	1	21001446	21002025	-	VIT_01s0010g03640	--	--	--	PREDICTED: uncharacterized protein LOC100852520 [Vitis vinifera]	--	A0A438DX45_VITVI SubName: Full=Uncharacterized protein {ECO:0000313|EMBL:RVW40054.1};	--	--	--	--	--	--	3984.18	-2.16068	1.03891e-134	1.23991e-133	down	3632.02	-2.01486	7.72399e-185	1.71898e-183	down	2170.43	-1.01504	1.68564e-53	1.3441e-52
VIT_01s0010g03680	207	250	212	57	51	54	77	66	53	213	206	185	63	48	41	165	146	173	1	21033979	21035047	-	VIT_01s0010g03680	--	K18801 glucuronoxylan 4-O-methyltransferase [EC:2.1.1.112] | (RefSeq) glucuronoxylan 4-O-methyltransferase 1 (A)	--	PREDICTED: probable methyltransferase At1g27930 [Vitis vinifera]	MT127_ARATH RecName: Full=Probable methyltransferase At1g27930; EC=2.1.1.- {ECO:0000305};	F6HGB0_VITVI RecName: Full=Polysacc_synt_4 domain-containing protein {ECO:0000259|Pfam:PF04669};	--	GO:0005768,endosome; GO:0005794,Golgi apparatus; GO:0005797,Golgi medial cisterna; GO:0000139,Golgi membrane; GO:0016021,integral component of membrane; GO:0005634,nucleus; GO:0005802,trans-Golgi network; GO:0030775,glucuronoxylan 4-O-methyltransferase activity; GO:0009827,plant-type cell wall modification; GO:0009834,plant-type secondary cell wall biogenesis; GO:0006479,protein methylation; GO:0…	PF04669.16:Polysaccharide biosynthesis	--	--	--	133.089	-2.26522	1.45845e-32	5.97697e-32	down	180.283	-0.269397	0.0776817	0.0991666	false	141.257	-2.16255	9.62357e-30	5.02154e-29
VIT_01s0010g03710	307	365	322	926	835	875	327	391	301	103	82	101	603	558	583	229	229	251	1	21064260	21071687	-	VIT_01s0010g03710	--	--	--	Squamosa promoter-binding-like protein 12 [Vitis vinifera]	SPL2_ARATH RecName: Full=Squamosa promoter-binding-like protein 2;	A0A438DXL4_VITVI SubName: Full=Squamosa promoter-binding-like protein 12 {ECO:0000313|EMBL:RVW40048.1};	--	GO:0005634,nucleus; GO:0003700,DNA-binding transcription factor activity; GO:0046872,metal ion binding; GO:0000976,transcription cis-regulatory region binding; GO:0048653,anther development; GO:0090356,negative regulation of auxin metabolic process; GO:0048510,regulation of timing of transition from vegetative to reproductive phase; GO:0006355,regulation of DNA-templated transcription; GO:0003674…	PF03110.17:SBP domain	SBP	TF	SBP	315.917	2.33787	1.07427e-73	7.83206e-73	up	166.412	1.36121	1.30975e-16	4.56929e-16	up	591.169	1.29005	2.70749e-41	1.77123e-40
VIT_01s0010g03730	741	1077	904	1205	1430	1260	1450	1649	1390	552	623	586	1096	1020	983	1263	1136	1289	1	21087951	21095392	+	VIT_01s0010g03730	F-box only protein 6 [Source:Projected from Arabidopsis thaliana (AT1G27340) UniProtKB/Swiss-Prot%3BAcc:Q9FZK1]	--	--	PREDICTED: F-box only protein 6 [Vitis vinifera]	FBX6_ARATH RecName: Full=F-box only protein 6;	F6HGB2_VITVI RecName: Full=F-box domain-containing protein {ECO:0000259|PROSITE:PS50181};	--	GO:0004842,ubiquitin-protein transferase activity; GO:0010305,leaf vascular tissue pattern formation; GO:0010928,regulation of auxin mediated signaling pathway; GO:0031146,SCF-dependent proteasomal ubiquitin-dependent protein catabolic process; GO:0060776,simple leaf morphogenesis; GO:0003674,molecular_function; GO:0003824,catalytic activity; GO:0016740,transferase activity; GO:0019787,ubiquitin-…	PF00646.36:F-box domain	--	--	--	790.194	0.541507	1.48742e-12	3.65222e-12	false	910.949	1.11503	2.2221e-39	1.36072e-38	up	1087.48	0.410343	5.02996e-06	1.04024e-05
VIT_01s0010g03850	1223	1514	1269	3189	3095	3000	1687	1927	1616	1825	1714	1713	1539	1380	1349	1500	1604	1654	1	21202170	21215499	-	VIT_01s0010g03850	Calmodulin-binding transcription activator 4 [Source:Projected from Arabidopsis thaliana (AT1G67310) UniProtKB/Swiss-Prot%3BAcc:Q9FYG2]	K21596 calmodulin-binding transcription activator | (RefSeq) calmodulin-binding transcription activator 4 (A)	--	PREDICTED: calmodulin-binding transcription activator 4 isoform X3 [Vitis vinifera]	CMTA4_ARATH RecName: Full=Calmodulin-binding transcription activator 4 {ECO:0000303|PubMed:11925432}; Short=AtCAMTA4 {ECO:0000303|PubMed:11925432}; AltName: Full=AtFIN21 {ECO:0000303|PubMed:11162426}; AltName: Full=Ethylene-induced calmodulin-binding protein 4 {ECO:0000312|EMBL:AAR98747.1}; Short=EICBP4 {ECO:0000312|EMBL:AAR98747.1}; AltName: Full=Ethylene-induced calmodulin-binding protein d {EC…	D7TB03_VITVI RecName: Full=CG-1 domain-containing protein {ECO:0000259|PROSITE:PS51437};	Uncharacterized conserved protein, contains IPT/TIG domain	GO:0005634,nucleus; GO:0005516,calmodulin binding; GO:0003690,double-stranded DNA binding; GO:0003712,transcription coregulator activity; GO:0006357,regulation of transcription by RNA polymerase II; GO:0006355,regulation of DNA-templated transcription; GO:0003674,molecular_function; GO:0005488,binding; GO:0005515,protein binding; GO:0003676,nucleic acid binding; GO:0003677,DNA binding; GO:0097159…	PF03859.19:CG-1 domain	CAMTA	TF	CAMTA	1603.06	-0.571764	2.32415e-27	8.57945e-27	false	1661.32	-0.0912816	0.150026	0.182786	false	2168.87	1.09769	4.58405e-70	4.58177e-69
VIT_01s0010g03860	173	186	184	468	596	487	190	241	185	21	27	18	132	103	93	17	20	28	1	21228778	21229174	+	VIT_01s0010g03860	--	--	--	hypothetical protein VITISV_022703 [Vitis vinifera]	--	A5BCJ8_VITVI SubName: Full=Uncharacterized protein {ECO:0000313|EMBL:CAN76709.1};	--	--	--	--	--	--	61.4674	2.03562	5.34504e-13	1.33473e-12	up	21.7385	0.0228742	0.957723	0.964276	FALSE	341.588	1.39551	8.84078e-24	4.02327e-23
VIT_01s0010g03870	75	85	76	680	766	634	332	353	276	70	59	71	462	445	380	56	38	39	1	21230924	21231345	+	VIT_01s0010g03870	--	--	--	PREDICTED: uncharacterized protein LOC100852987 [Vitis vinifera]	--	F6HGC1_VITVI SubName: Full=Uncharacterized protein {ECO:0000313|EMBL:CCB51314.1};	--	GO:0016021,integral component of membrane; GO:0005575,cellular_component; GO:0016020,membrane; GO:0031224,intrinsic component of membrane; GO:0110165,cellular anatomical entity	PF11820.11:Protein of unknown function (DUF3339)	--	--	--	230.703	2.41271	5.06905e-57	3.03389e-56	up	55.1281	-0.535613	0.0541993	0.070883	false	372.37	3.02448	8.31331e-95	1.09915e-93
VIT_01s0010g03880	2750	3514	3065	2955	2910	2896	2019	2342	2053	1315	1251	1258	1394	1324	1375	2891	2698	2678	1	21234610	21235683	-	VIT_01s0010g03880	--	--	--	PREDICTED: uncharacterized protein LOC100243721 isoform X2 [Vitis vinifera]	--	F6HGC2_VITVI SubName: Full=Uncharacterized protein {ECO:0000313|EMBL:CCB51315.1};	--	GO:0016021,integral component of membrane; GO:0005575,cellular_component; GO:0016020,membrane; GO:0031224,intrinsic component of membrane; GO:0110165,cellular anatomical entity	--	--	--	--	1317.18	-0.172918	0.00269756	0.00383607	false	2022.8	1.16436	6.14844e-73	6.07389e-72	up	3002.07	-0.204596	0.000140615	0.00025637
VIT_01s0010g03890	759	1043	926	2734	2667	2766	1554	1669	1568	971	862	862	3820	3478	3397	1611	1501	1666	1	21240731	21261421	-	VIT_01s0010g03890	--	K09264 MADS-box transcription factor, plant | (RefSeq) FLC; flowering locus C (A)	--	unnamed protein product, partial [Vitis vinifera]	CAL_ARALL RecName: Full=Transcription factor CAULIFLOWER; Short=AlCAL; AltName: Full=Agamous-like MADS-box protein CAL;	F6HGC3_VITVI RecName: Full=K-box domain-containing protein {ECO:0000259|PROSITE:PS51297};	MADS box transcription factor	GO:0005634,nucleus; GO:0003700,DNA-binding transcription factor activity; GO:0046983,protein dimerization activity; GO:0000977,RNA polymerase II transcription regulatory region sequence-specific DNA binding; GO:0030154,cell differentiation; GO:0010582,floral meristem determinacy; GO:0045944,positive regulation of transcription by RNA polymerase II; GO:0003674,molecular_function; GO:0140110,transc…	PF01486.20:K-box region	--	--	--	2107.25	1.71667	6.1695e-242	1.24766e-240	up	1246.82	0.877407	6.47926e-36	3.73453e-35	false	1768.87	1.47025	3.18534e-108	4.71355e-107
VIT_01s0010g03910	1387	1935	1599	667	655	751	455	456	429	811	796	790	494	393	438	1398	1302	1293	1	21412823	21416284	-	VIT_01s0010g03910	--	--	--	PREDICTED: squamosa promoter-binding-like protein 16 [Vitis vinifera]	SP13A_ARATH RecName: Full=Squamosa promoter-binding-like protein 13A;	A5BHV4_VITVI RecName: Full=SBP-type domain-containing protein {ECO:0000259|PROSITE:PS51141};	--	GO:0005634,nucleus; GO:0003677,DNA binding; GO:0003700,DNA-binding transcription factor activity; GO:0046872,metal ion binding; GO:0048653,anther development; GO:0006355,regulation of DNA-templated transcription; GO:0003674,molecular_function; GO:0003676,nucleic acid binding; GO:0005488,binding; GO:0097159,organic cyclic compound binding; GO:1901363,heterocyclic compound binding; GO:0140110,trans…	PF03110.17:SBP domain	SBP	TF	SBP	637.784	-1.12801	3.82663e-40	1.79235e-39	down	1066.89	0.78792	3.61857e-25	1.64707e-24	false	1174.64	-1.35713	3.04161e-66	2.9044e-65
VIT_01s0010g03930	6697	9269	7987	1361	1499	1399	3357	3852	3393	5791	5658	5584	1783	1883	1706	7309	6291	7396	1	21460152	21461423	-	VIT_01s0010g03930	--	K13424 WRKY transcription factor 33 | (RefSeq) WRKY transcription factor WRKY24 (A)	ko04016: MAPK signaling pathway - plant; ko04626: Plant-pathogen interaction	PREDICTED: probable WRKY transcription factor 75 [Vitis vinifera]	WRK75_ARATH RecName: Full=Probable WRKY transcription factor 75; AltName: Full=WRKY DNA-binding protein 75;	A0A6G7SEQ0_9ROSI SubName: Full=WRKY transcription factor 3 {ECO:0000313|EMBL:QIK00163.1};	--	GO:0005634,nucleus; GO:0003700,DNA-binding transcription factor activity; GO:0000978,RNA polymerase II cis-regulatory region sequence-specific DNA binding; GO:0000976,transcription cis-regulatory region binding; GO:0010055,atrichoblast differentiation; GO:0048527,lateral root development; GO:0000122,negative regulation of transcription by RNA polymerase II; GO:0043620,regulation of DNA-templated …	PF03106.18:WRKY DNA -binding domain	WRKY	TF	WRKY	3921.85	-1.93662	0	0	down	6326.53	0.351264	2.39517e-10	6.3856e-10	false	4792.93	-2.60071	0	0
VIT_01s0010g03940	3177	4068	3635	932	783	866	1371	1601	1262	1698	1628	1677	843	816	847	3342	3459	3577	1	21477779	21484784	+	VIT_01s0010g03940	Sphingosine-1-phosphate lyase [Source:Projected from Arabidopsis thaliana (AT1G27980) UniProtKB/Swiss-Prot%3BAcc:Q9C509]	K01634 sphinganine-1-phosphate aldolase [EC:4.1.2.27] | (RefSeq) sphingosine-1-phosphate lyase (A)	ko00600: Sphingolipid metabolism; ko01100: Metabolic pathways	sphingosine-1-phosphate lyase [Vitis riparia]	SGPL_ARATH RecName: Full=Sphingosine-1-phosphate lyase; Short=AtSPL1; Short=S1PL; Short=SP-lyase; Short=SPL; EC=4.1.2.27; AltName: Full=Dihydrosphingosine phosphate lyase 1; Short=AtDPL1; AltName: Full=Sphingosine-1-phosphate aldolase;	F6HGC7_VITVI SubName: Full=Uncharacterized protein {ECO:0000313|EMBL:CCB51320.1};	Glutamate decarboxylase/sphingosine phosphate lyase	GO:0005783,endoplasmic reticulum; GO:0005789,endoplasmic reticulum membrane; GO:0016021,integral component of membrane; GO:0030170,pyridoxal phosphate binding; GO:0008117,sphinganine-1-phosphate aldolase activity; GO:0019752,carboxylic acid metabolic process; GO:0030149,sphingolipid catabolic process; GO:0003674,molecular_function; GO:0005488,binding; GO:0019842,vitamin binding; GO:0036094,small …	PF00282.22:Pyridoxal-dependent decarboxylase conserved domain	--	--	--	1292.48	-1.26851	3.49658e-100	3.21564e-99	down	2571.19	1.10361	2.81695e-86	3.20327e-85	up	2285.18	-2.1908	6.53161e-237	2.57046e-235
VIT_01s0010g03950	42	74	51	39	31	58	28	26	30	65	65	72	22	26	47	22	24	38	1	21487726	21488703	+	VIT_01s0010g03950	--	K23541 Ca2+/H+ antiporter, TMEM165/GDT1 family | (RefSeq) putative pentatricopeptide repeat-containing protein At3g23330 (A)	--	PREDICTED: pentatricopeptide repeat-containing protein At5g48910-like isoform X2 [Vitis vinifera]	PP425_ARATH RecName: Full=Pentatricopeptide repeat-containing protein At5g48910;	A5BC56_VITVI RecName: Full=DYW_deaminase domain-containing protein {ECO:0000259|Pfam:PF14432};	FOG: PPR repeat	GO:0009507,chloroplast; GO:0003729,mRNA binding; GO:0008270,zinc ion binding; GO:0009451,RNA modification; GO:0003674,molecular_function; GO:0003676,nucleic acid binding; GO:0003723,RNA binding; GO:0005488,binding; GO:0097159,organic cyclic compound binding; GO:1901363,heterocyclic compound binding; GO:0043167,ion binding; GO:0043169,cation binding; GO:0046872,metal ion binding; GO:0046914,transi…	PF14432.9:DYW family of nucleic acid deaminases	--	--	--	51.4313	-1.35094	9.61944e-06	1.65906e-05	down	47.1145	-1.22018	7.29617e-05	0.000132754	down	48.7047	-0.485321	0.123152	0.15537
VIT_01s0010g03960	11	15	15	26	12	36	14	7	6	7	7	8	25	24	23	7	11	8	1	21491957	21495686	-	VIT_01s0010g03960	--	--	--	PREDICTED: protein LAZY 1 isoform X1 [Vitis vinifera]	LAZY1_ARATH RecName: Full=Protein LAZY 1 {ECO:0000305}; Short=AtLA1 {ECO:0000303|PubMed:25028496}; Short=AtLAZY1 {ECO:0000303|PubMed:23331961}; AltName: Full=Protein LAZY1-LIKE 1 {ECO:0000303|PubMed:28765510};	F6HGC9_VITVI SubName: Full=Uncharacterized protein {ECO:0000313|EMBL:CCB51322.1};	--	GO:0016021,integral component of membrane; GO:0005634,nucleus; GO:0005886,plasma membrane; GO:0009959,negative gravitropism; GO:0009958,positive gravitropism; GO:2000012,regulation of auxin polar transport; GO:0040008,regulation of growth; GO:0008150,biological_process; GO:0009605,response to external stimulus; GO:0009606,tropism; GO:0009628,response to abiotic stimulus; GO:0009629,response to gr…	--	--	--	--	14.9014	1.43799	0.00546203	0.00753613	up	-	-	-	-	-	18.7767	0.733283	0.14863	0.184537
VIT_01s0010g03980	857	1166	1023	666	724	681	469	482	406	483	461	481	822	811	734	2227	1902	2201	1	21505067	21506248	-	VIT_01s0010g03980	--	--	--	PREDICTED: uncharacterized protein LOC100254092 [Vitis vinifera]	--	F6HGD1_VITVI SubName: Full=Uncharacterized protein {ECO:0000313|EMBL:CCB51324.1};	--	--	--	--	--	--	617.731	0.459611	7.44485e-09	1.54934e-08	false	1301.97	2.20127	3.92624e-173	8.22715e-172	up	853.528	-0.667388	2.85262e-15	9.86351e-15
VIT_01s0010g03990	11	22	9	3	4	8	1	0	0	26	21	28	14	4	15	60	64	67	1	21510116	21511444	-	VIT_01s0010g03990	--	--	--	PREDICTED: uncharacterized protein LOC100248988 [Vitis vinifera]	--	D7TB12_VITVI SubName: Full=Uncharacterized protein {ECO:0000313|EMBL:CBI27685.3};	--	GO:0016021,integral component of membrane; GO:0005575,cellular_component; GO:0016020,membrane; GO:0031224,intrinsic component of membrane; GO:0110165,cellular anatomical entity	--	--	--	--	18.6777	-1.4532	0.00294553	0.00417306	down	44.5147	1.40006	5.89939e-06	1.17227e-05	up	-	-	-	-
VIT_01s0011g00010	141	174	127	247	204	228	147	121	131	41	58	28	123	115	114	75	75	85	1	10731	27597	+	VIT_01s0011g00010	--	K03136 transcription initiation factor TFIIE subunit alpha | (RefSeq) general transcription factor IIE subunit 1 (A)	ko03022: Basal transcription factors	unnamed protein product, partial [Vitis vinifera]	--	F6HF07_VITVI SubName: Full=Uncharacterized protein {ECO:0000313|EMBL:CCB51099.1};	Transcription initiation factor IIE, alpha subunit	GO:0005673,transcription factor TFIIE complex; GO:0001113,transcription open complex formation at RNA polymerase II promoter; GO:0001112,DNA-templated transcription open complex formation; GO:0001120,protein-DNA complex remodeling; GO:0006139,nucleobase-containing compound metabolic process; GO:0006351,DNA-templated transcription; GO:0006352,DNA-templated transcription initiation; GO:0006366,tran…	--	--	--	--	76.4635	1.19639	1.43774e-06	2.61457e-06	up	60.4744	0.935319	0.000987493	0.00160907	false	184.141	0.504295	0.00158409	0.00260219
VIT_01s0011g00030	78	74	73	149	111	104	18	34	23	58	62	44	243	248	215	29	50	51	1	33171	36056	+	VIT_01s0011g00030	--	--	--	PREDICTED: ACT domain-containing protein ACR4 isoform X1 [Vitis vinifera]	ACR4_ARATH RecName: Full=ACT domain-containing protein ACR4 {ECO:0000305}; AltName: Full=Protein ACT DOMAIN REPEATS 4 {ECO:0000303|PubMed:12481063};	F6HF06_VITVI SubName: Full=Uncharacterized protein {ECO:0000313|EMBL:CCB51098.1};	--	GO:0009506,plasmodesma; GO:0005575,cellular_component; GO:0005911,cell-cell junction; GO:0030054,cell junction; GO:0055044,symplast; GO:0070161,anchoring junction; GO:0110165,cellular anatomical entity	PF01842.28:ACT domain	--	--	--	136.601	1.83312	2.82087e-23	9.51896e-23	up	48.7284	-0.285468	0.351197	0.398098	FALSE	97.1096	0.567232	0.0118909	0.0176164
VIT_01s0011g00050	854	1101	882	381	403	486	398	488	441	1695	1689	1615	582	582	551	529	516	567	1	50473	58028	+	VIT_01s0011g00050	--	--	--	PREDICTED: uncharacterized protein LOC100257674 isoform X1 [Vitis vinifera]	--	F6HF05_VITVI SubName: Full=Uncharacterized protein {ECO:0000313|EMBL:CCB51097.1};	--	--	PF00226.34:DnaJ domain	--	--	--	1172.04	-1.81554	1.05279e-176	1.58922e-175	down	1088.44	-1.58266	3.16592e-99	4.02486e-98	down	690.459	-1.27253	6.96121e-37	4.1863e-36
VIT_01s0011g00060	236	320	312	737	925	842	368	499	356	38	39	35	324	315	325	137	127	83	1	60839	61441	-	VIT_01s0011g00060	--	--	--	PREDICTED: uncharacterized protein LOC104879282 [Vitis vinifera]	--	F6HF04_VITVI SubName: Full=Uncharacterized protein {ECO:0000313|EMBL:CCB51096.1};	--	GO:0016021,integral component of membrane; GO:0005575,cellular_component; GO:0016020,membrane; GO:0031224,intrinsic component of membrane; GO:0110165,cellular anatomical entity	--	--	--	--	166.338	2.83472	8.26525e-52	4.5981e-51	up	77.2574	1.6881	2.53951e-10	6.7631e-10	up	548.554	1.41726	8.35417e-34	4.72979e-33
VIT_01s0011g00080	3	1	0	21	18	28	3	1	1	4	3	0	25	30	18	4	3	1	1	109284	110282	-	VIT_01s0011g00080	--	--	--	PREDICTED: uncharacterized protein LOC100254361 [Vitis vinifera]	--	F6HF02_VITVI RecName: Full=Usp domain-containing protein {ECO:0000259|Pfam:PF00582};	--	--	PF00582.29:Universal stress protein family	--	--	--	12.2686	3.10993	2.19116e-05	3.68373e-05	up	-	-	-	-	-	-	-	-	-
VIT_01s0011g00100	6	9	5	0	1	2	1	8	1	27	34	24	2	1	2	5	7	7	1	150391	175330	-	VIT_01s0011g00100	AP1-like protein [Source:UniProtKB/TrEMBL%3BAcc:Q6E6S7]	K09264 MADS-box transcription factor, plant | (RefSeq) AP1; apetala1 (A)	--	agamous-like MADS-box protein AP1 [Vitis riparia]	AP1_VITVI RecName: Full=Agamous-like MADS-box protein AP1 {ECO:0000305}; AltName: Full=APETALA1-like protein {ECO:0000303|PubMed:15247405}; Short=AP1-like protein {ECO:0000303|PubMed:15247405}; Short=VvAP1 {ECO:0000303|PubMed:18997115}; Short=VviAP1 {ECO:0000303|PubMed:26818751};	A0A6J1B2Y9_9ROSI SubName: Full=truncated transcription factor CAULIFLOWER A-like {ECO:0000313|RefSeq:XP_021292999.1};	MADS box transcription factor	GO:0005634,nucleus; GO:0000981,DNA-binding transcription factor activity, RNA polymerase II-specific; GO:0046983,protein dimerization activity; GO:0000978,RNA polymerase II cis-regulatory region sequence-specific DNA binding; GO:0010582,floral meristem determinacy; GO:0045944,positive regulation of transcription by RNA polymerase II; GO:0006357,regulation of transcription by RNA polymerase II; GO…	PF01486.20:K-box region	MADS-MIKC	TF	MADS->MADS-MIKC	16.3072	-4.36173	1.32771e-08	2.73087e-08	down	17.1122	-2.11304	7.55685e-05	0.000137295	down	-	-	-	-
VIT_01s0011g00120	59	46	53	1311	1596	1404	862	983	947	21	22	9	586	505	448	306	253	237	1	220849	222050	+	VIT_01s0011g00120	--	--	--	PREDICTED: protein BIG GRAIN 1-like E [Vitis vinifera]	BIG1E_ARATH RecName: Full=Protein BIG GRAIN 1-like E {ECO:0000305};	F6HF00_VITVI SubName: Full=Uncharacterized protein {ECO:0000313|EMBL:CCB51092.1};	--	GO:0005886,plasma membrane; GO:0060918,auxin transport; GO:0009734,auxin-activated signaling pathway; GO:0010929,positive regulation of auxin mediated signaling pathway; GO:0006810,transport; GO:0008150,biological_process; GO:0009914,hormone transport; GO:0010817,regulation of hormone levels; GO:0051179,localization; GO:0051234,establishment of localization; GO:0065007,biological regulation; GO:0…	--	--	--	--	241.506	4.61251	1.25933e-87	1.04711e-86	up	143.288	3.98984	9.59585e-52	7.08125e-51	up	715.01	4.64994	1.67754e-203	5.34631e-202
VIT_01s0011g00130	274	323	325	1544	1307	1612	1345	1425	1362	133	130	147	965	983	895	179	169	194	1	231616	236216	+	VIT_01s0011g00130	Squamosa promoter-binding-like protein 6 [Source:Projected from Arabidopsis thaliana (AT1G69170) UniProtKB/Swiss-Prot%3BAcc:Q94JW8]	--	--	PREDICTED: squamosa promoter-binding-like protein 6 isoform X2 [Vitis vinifera]	SPL6_ARATH RecName: Full=Squamosa promoter-binding-like protein 6;	F6HEZ9_VITVI RecName: Full=SBP-type domain-containing protein {ECO:0000259|PROSITE:PS51141};	--	GO:0005634,nucleus; GO:0003700,DNA-binding transcription factor activity; GO:0046872,metal ion binding; GO:0000976,transcription cis-regulatory region binding; GO:0042742,defense response to bacterium; GO:0010468,regulation of gene expression; GO:0006355,regulation of DNA-templated transcription; GO:0003674,molecular_function; GO:0140110,transcription regulator activity; GO:0005488,binding; GO:00…	PF03110.17:SBP domain	SBP	TF	SBP	504.632	2.52159	4.60666e-128	5.23406e-127	up	158.497	0.452145	0.00516952	0.00774387	false	869.153	2.15612	1.17143e-106	1.70706e-105
VIT_01s0011g00240	147	222	156	180	188	165	91	82	89	356	283	305	137	188	151	179	145	161	1	305943	311656	+	VIT_01s0011g00240	Fructokinase-like 2%2C chloroplastic [Source:Projected from Arabidopsis thaliana (AT1G69200) UniProtKB/Swiss-Prot%3BAcc:F4I0K2]	K00847 fructokinase [EC:2.7.1.4] | (RefSeq) probable fructokinase-5 (A)	ko00051: Fructose and mannose metabolism; ko00500: Starch and sucrose metabolism; ko00520: Amino sugar and nucleotide sugar metabolism; ko01100: Metabolic pathways; ko01110: Biosynthesis of secondary metabolites; ko01250: Biosynthesis of nucleotide sugars	PREDICTED: fructokinase-like 2, chloroplastic isoform X2 [Vitis vinifera]	SCKL2_ARATH RecName: Full=Fructokinase-like 2, chloroplastic {ECO:0000303|PubMed:20511297}; AltName: Full=pfkB-type carbohydrate kinase family protein 1 {ECO:0000303|PubMed:16326926}; Flags: Precursor;	D7T9Y5_VITVI RecName: Full=PfkB domain-containing protein {ECO:0000259|Pfam:PF00294};	Ribokinase	GO:0042644,chloroplast nucleoid; GO:0000427,plastid-encoded plastid RNA polymerase complex; GO:0016301,kinase activity; GO:0009658,chloroplast organization; GO:0009662,etioplast organization; GO:0016310,phosphorylation; GO:0042793,plastid transcription; GO:0006355,regulation of DNA-templated transcription; GO:0003674,molecular_function; GO:0003824,catalytic activity; GO:0016740,transferase activi…	PF00294.27:pfkB family carbohydrate kinase	--	--	--	244.08	-1.25585	5.95385e-19	1.79454e-18	down	235.759	-0.907885	2.09863e-10	5.61247e-10	false	174.635	-0.0833112	0.610349	0.657178
VIT_01s0011g00250	715	920	767	1253	1257	1232	778	892	759	399	341	329	1103	1147	957	888	761	731	1	312475	317120	-	VIT_01s0011g00250	--	K01057 6-phosphogluconolactonase [EC:3.1.1.31] | (RefSeq) probable 6-phosphogluconolactonase 1 (A)	ko00030: Pentose phosphate pathway; ko01100: Metabolic pathways; ko01110: Biosynthesis of secondary metabolites; ko01200: Carbon metabolism	PREDICTED: probable 6-phosphogluconolactonase 1 [Vitis vinifera]	6PGL1_ARATH RecName: Full=Probable 6-phosphogluconolactonase 1 {ECO:0000305}; Short=6PGL1 {ECO:0000305}; EC=3.1.1.31 {ECO:0000250|UniProtKB:Q84WW2};	A5BJC3_VITVI RecName: Full=Probable 6-phosphogluconolactonase {ECO:0000256|RuleBase:RU365095}; EC=3.1.1.31 {ECO:0000256|RuleBase:RU365095};	6-phosphogluconolactonase - like protein	GO:0005737,cytoplasm; GO:0005829,cytosol; GO:0017057,6-phosphogluconolactonase activity; GO:0005975,carbohydrate metabolic process; GO:0009051,pentose-phosphate shunt, oxidative branch; GO:0003674,molecular_function; GO:0003824,catalytic activity; GO:0016787,hydrolase activity; GO:0016788,hydrolase activity, acting on ester bonds; GO:0052689,carboxylic ester hydrolase activity; GO:0008150,biologi…	PF01182.23:Glucosamine-6-phosphate isomerases/6-phosphogluconolactonase	--	--	--	679.19	1.31317	3.60311e-52	2.01338e-51	up	577.142	1.2088	4.21775e-29	2.11941e-28	up	1009.41	0.52638	2.65899e-12	8.0896e-12
VIT_01s0011g00370	846	1142	1038	2364	2565	2284	689	881	713	922	803	821	1605	1559	1408	507	465	515	1	390763	395192	-	VIT_01s0011g00370	--	K18635 protein SPIRAL1 and related proteins | (RefSeq) protein SPIRAL1-like 1 (A)	--	protein SPIRAL1-like 1 [Vitis riparia]	SP1L1_ARATH RecName: Full=Protein SPIRAL1-like 1;	D7T9X8_VITVI SubName: Full=Uncharacterized protein {ECO:0000313|EMBL:CBI27300.3};	--	GO:0010005,cortical microtubule, transverse to long axis; GO:0043622,cortical microtubule organization; GO:0000226,microtubule cytoskeleton organization; GO:0006996,organelle organization; GO:0007010,cytoskeleton organization; GO:0007017,microtubule-based process; GO:0008150,biological_process; GO:0009987,cellular process; GO:0016043,cellular component organization; GO:0030865,cortical cytoskelet…	--	--	--	--	1154.83	0.572768	3.73069e-20	1.16278e-19	false	666.369	-0.72417	1.60162e-16	5.57177e-16	false	1669.68	1.142	2.60711e-51	2.0134e-50
VIT_01s0011g00380	346	464	454	212	163	190	489	580	498	3010	2713	2700	706	656	659	237	237	310	1	397196	400518	+	VIT_01s0011g00380	--	--	--	unnamed protein product, partial [Vitis vinifera]	MES11_ARATH RecName: Full=Putative methylesterase 11, chloroplastic {ECO:0000303|PubMed:18467465}; Short=AtMES11 {ECO:0000303|PubMed:18467465}; EC=3.1.1.- {ECO:0000250|UniProtKB:Q9SG92}; Flags: Precursor;	A0A438J0V8_VITVI SubName: Full=Putative methylesterase 11, chloroplastic {ECO:0000313|EMBL:RVX02574.1};	--	GO:0009507,chloroplast; GO:0080030,methyl indole-3-acetate esterase activity; GO:0080032,methyl jasmonate esterase activity; GO:0080031,methyl salicylate esterase activity; GO:0009694,jasmonic acid metabolic process; GO:0009696,salicylic acid metabolic process; GO:0003674,molecular_function; GO:0003824,catalytic activity; GO:0016787,hydrolase activity; GO:0016788,hydrolase activity, acting on est…	PF12697.10:Alpha/beta hydrolase family	--	--	--	1841.85	-2.33039	0	0	down	1505.81	-3.37541	0	0	down	307.408	-1.27625	2.56065e-21	1.08341e-20
VIT_01s0011g00400	683	974	829	541	491	518	92	140	90	279	293	236	323	313	317	135	139	132	1	419906	428841	+	VIT_01s0011g00400	--	K24983 Ras GTPase-activating protein-binding protein 2 | (RefSeq) ras GTPase-activating protein-binding protein 1 (A)	--	PREDICTED: ras GTPase-activating protein-binding protein 1 isoform X1 [Vitis vinifera]	NTF2_ARATH RecName: Full=Nuclear transport factor 2 {ECO:0000303|PubMed:28229965}; Short=AtNTF2 {ECO:0000303|PubMed:28229965};	D7T9X5_VITVI SubName: Full=Uncharacterized protein {ECO:0000313|EMBL:CBI27297.3};	RasGAP SH3 binding protein rasputin, contains NTF2 and RRM domains	GO:0005737,cytoplasm; GO:0005829,cytosol; GO:0005634,nucleus; GO:0009536,plastid; GO:1990904,ribonucleoprotein complex; GO:0003729,mRNA binding; GO:0031047,gene silencing by RNA; GO:0003674,molecular_function; GO:0003676,nucleic acid binding; GO:0003723,RNA binding; GO:0005488,binding; GO:0097159,organic cyclic compound binding; GO:1901363,heterocyclic compound binding; GO:0008150,biological_proc…	PF02136.23:Nuclear transport factor 2 (NTF2) domain	--	--	--	291.731	-0.0335052	0.778356	0.80072	FALSE	200.628	-0.941428	8.07005e-10	2.08579e-09	false	673.156	-0.791368	3.82869e-18	1.46629e-17
VIT_01s0011g00410	687	812	788	416	438	398	335	390	322	777	830	791	274	317	277	646	692	692	1	433726	439562	+	VIT_01s0011g00410	--	--	--	PREDICTED: ninja-family protein AFP2 [Vitis vinifera]	AFP2_ARATH RecName: Full=Ninja-family protein AFP2; AltName: Full=ABI five-binding protein 2; Short=ABI5-binding protein 2;	F6HFU9_VITVI RecName: Full=Ninja-family protein {ECO:0000256|RuleBase:RU369029}; AltName: Full=ABI-binding protein {ECO:0000256|RuleBase:RU369029};	--	GO:0005634,nucleus; GO:0045892,negative regulation of DNA-templated transcription; GO:0009737,response to abscisic acid; GO:0009414,response to water deprivation; GO:0007165,signal transduction; GO:0006139,nucleobase-containing compound metabolic process; GO:0006351,DNA-templated transcription; GO:0006355,regulation of DNA-templated transcription; GO:0006725,cellular aromatic compound metabolic p…	PF16136.8:Putative nuclear localisation signal	--	--	--	569.516	-1.73834	5.78999e-77	4.35537e-76	down	735.078	-0.190162	0.0277782	0.0378895	false	594.877	-0.986886	8.37553e-24	3.81327e-23
VIT_01s0011g00420	1358	1585	1302	2001	2112	2085	2543	2790	2361	4240	4036	4002	2241	2242	2155	1448	1532	1497	1	442062	445496	-	VIT_01s0011g00420	--	K13416 brassinosteroid insensitive 1-associated receptor kinase 1 [EC:2.7.10.1 2.7.11.1] | (RefSeq) BRASSINOSTEROID INSENSITIVE 1-associated receptor kinase 1 (A)	ko04016: MAPK signaling pathway - plant; ko04075: Plant hormone signal transduction; ko04626: Plant-pathogen interaction	PREDICTED: LRR receptor-like serine/threonine-protein kinase RPK2 [Vitis vinifera]	RPK2_ARATH RecName: Full=LRR receptor-like serine/threonine-protein kinase RPK2; EC=2.7.11.1; AltName: Full=Protein TOADSTOOL 2; AltName: Full=Receptor-like protein kinase 2; Flags: Precursor;	F6HFU8_VITVI RecName: Full=Protein kinase domain-containing protein {ECO:0000259|PROSITE:PS50011};	--	GO:0016021,integral component of membrane; GO:0005886,plasma membrane; GO:0005524,ATP binding; GO:0106310,protein serine kinase activity; GO:0004674,protein serine/threonine kinase activity; GO:0048653,anther development; GO:0048508,embryonic meristem development; GO:0009808,lignin metabolic process; GO:0009942,longitudinal axis specification; GO:0010073,meristem maintenance; GO:0009846,pollen ge…	PF00069.28:Protein kinase domain	--	--	--	3244.72	-1.15864	7.85348e-181	1.2128e-179	down	2760.91	-1.40368	5.61112e-132	9.20466e-131	down	1720.68	0.429004	1.81697e-09	4.74905e-09
VIT_01s0011g00440	21	29	32	31	21	35	28	30	49	101	99	90	37	37	42	46	47	59	1	448552	451702	-	VIT_01s0011g00440	--	--	--	uncharacterized protein LOC117912537 isoform X3 [Vitis riparia]	--	F6HFU7_VITVI SubName: Full=Uncharacterized protein {ECO:0000313|EMBL:CCB51081.1};	--	--	--	--	--	--	70.518	-1.59195	3.0797e-11	7.16993e-11	down	72.9637	-0.882883	0.000204259	0.000356739	false	27.9294	-0.0309172	0.937052	0.947846
VIT_01s0011g00460	139	162	140	873	892	903	547	639	535	236	258	190	896	900	912	111	120	157	1	459100	463531	-	VIT_01s0011g00460	--	--	--	PREDICTED: uncharacterized protein LOC100257668 [Vitis vinifera]	--	F6HFU5_VITVI SubName: Full=Uncharacterized protein {ECO:0000313|EMBL:CCB51079.1};	--	GO:0008356,asymmetric cell division; GO:0008150,biological_process; GO:0009987,cellular process; GO:0051301,cell division	--	--	--	--	534.832	1.7142	8.73563e-63	5.61592e-62	up	177.096	-0.770599	9.12616e-06	1.78681e-05	false	501.052	2.481	4.00272e-107	5.85416e-106
VIT_01s0011g00500	303	375	331	484	401	407	285	414	338	150	119	161	393	368	306	263	292	226	1	482057	495577	+	VIT_01s0011g00500	RUS3 [Source:Projected from Arabidopsis thaliana (AT1G13770) UniProtKB/TrEMBL%3BAcc:A0A178WJD5]	--	--	PREDICTED: protein root UVB sensitive 3 [Vitis vinifera]	RUS3_ARATH RecName: Full=Protein root UVB sensitive 3 {ECO:0000303|PubMed:19515790};	D7T9W6_VITVI SubName: Full=Uncharacterized protein {ECO:0000313|EMBL:CBI27288.3};	Uncharacterized conserved protein	GO:0016021,integral component of membrane; GO:0005575,cellular_component; GO:0016020,membrane; GO:0031224,intrinsic component of membrane; GO:0110165,cellular anatomical entity	PF04884.17:Vitamin B6 photo-protection and homoeostasis	--	--	--	239.301	1.03761	5.58731e-14	1.44825e-13	up	202.568	0.916611	2.59137e-08	6.12155e-08	false	379.573	0.24046	0.0377384	0.0519559
VIT_01s0011g00510	28	25	50	15	19	17	8	10	4	136	109	117	14	13	26	32	41	36	1	496535	498672	+	VIT_01s0011g00510	--	K17402 small subunit ribosomal protein S23 | (RefSeq) uncharacterized LOC100264579 (A)	--	PREDICTED: uncharacterized protein LOC100264579 [Vitis vinifera]	--	D7T9W5_VITVI SubName: Full=Uncharacterized protein {ECO:0000313|EMBL:CBI27287.3};	--	--	--	--	--	--	74.0505	-3.03698	3.84226e-26	1.38382e-25	down	77.4274	-1.67777	7.25777e-12	2.08948e-11	down	26.1684	-1.14544	0.00876009	0.0132048
VIT_01s0011g00520	6	33	16	17	8	15	15	5	12	36	25	29	5	17	8	9	7	21	1	498867	500444	-	VIT_01s0011g00520	--	--	--	PREDICTED: putative pentatricopeptide repeat-containing protein At1g26500 [Vitis vinifera]	PPR59_ARATH RecName: Full=Putative pentatricopeptide repeat-containing protein At1g26500;	F6HFU4_VITVI SubName: Full=Uncharacterized protein {ECO:0000313|EMBL:CCB51078.1};	FOG: PPR repeat	--	PF13041.9:PPR repeat family	--	--	--	20.9299	-1.85009	0.000100082	0.000160326	down	20.8195	-1.23819	0.00950305	0.0137811	down	-	-	-	-
VIT_01s0011g00530	1758	2486	2036	318	254	313	353	367	336	1852	1687	1727	479	470	412	514	481	473	1	501468	504034	-	VIT_01s0011g00530	--	--	--	PREDICTED: ureide permease 1 isoform X1 [Vitis vinifera]	UPS2_ARATH RecName: Full=Ureide permease 2 {ECO:0000303|PubMed:11971139}; Short=AtUPS2 {ECO:0000303|PubMed:11971139};	F6HFU3_VITVI SubName: Full=Uncharacterized protein {ECO:0000313|EMBL:CCB51077.1};	--	GO:0016021,integral component of membrane; GO:0016020,membrane; GO:0005274,allantoin:proton symporter activity; GO:0005524,ATP binding; GO:0015210,uracil transmembrane transporter activity; GO:0015505,uracil:cation symporter activity; GO:0015720,allantoin transport; GO:0043100,pyrimidine nucleobase salvage; GO:0015857,uracil transport; GO:0003674,molecular_function; GO:0005215,transporter activit…	PF07168.14:Ureide permease	--	--	--	1166.2	-2.22413	3.34571e-247	6.96919e-246	down	1107.37	-1.79056	1.95157e-119	2.91303e-118	down	1218.09	-2.93675	1.34195e-239	5.40813e-238
VIT_01s0011g00550	187	250	244	642	619	633	372	376	392	265	259	235	341	369	310	45	48	47	1	515746	520912	+	VIT_01s0011g00550	--	--	--	PREDICTED: uncharacterized protein LOC100254284 [Vitis vinifera]	--	D7T9W1_VITVI RecName: Full=AB hydrolase-1 domain-containing protein {ECO:0000259|Pfam:PF12697};	Predicted hydrolase/acyltransferase (alpha/beta hydrolase superfamily)	GO:0003824,catalytic activity; GO:0003674,molecular_function	PF00561.23:alpha/beta hydrolase fold	--	--	--	292.675	0.154227	0.18474	0.213175	FALSE	147.539	-2.38735	6.6281e-36	3.81919e-35	down	418.727	1.362	9.99605e-34	5.64982e-33
VIT_01s0011g00570	498	682	556	1535	1597	1324	366	412	340	850	779	779	1758	1568	1446	507	468	474	1	523912	525943	-	VIT_01s0011g00570	--	K19891 glucan endo-1,3-beta-glucosidase 1/2/3 [EC:3.2.1.39] | (RefSeq) glucan endo-1,3-beta-glucosidase 1 (A)	ko00500: Starch and sucrose metabolism; ko01100: Metabolic pathways	PREDICTED: PLASMODESMATA CALLOSE-BINDING PROTEIN 3 [Vitis vinifera]	PDCB2_ARATH RecName: Full=PLASMODESMATA CALLOSE-BINDING PROTEIN 2; Short=AtPDCB2; AltName: Full=Glucan endo-1,3-beta-glucosidase-like protein 3; Flags: Precursor;	A5AZD0_VITVI RecName: Full=X8 domain-containing protein {ECO:0000259|SMART:SM00768};	--	GO:0031225,anchored component of membrane; GO:0046658,anchored component of plasma membrane; GO:0009506,plasmodesma; GO:0001872,(1->3)-beta-D-glucan binding; GO:0030247,polysaccharide binding; GO:0009408,response to heat; GO:0003674,molecular_function; GO:0005488,binding; GO:0030246,carbohydrate binding; GO:0006950,response to stress; GO:0008150,biological_process; GO:0009266,response to temperat…	PF07983.16:X8 domain	--	--	--	1159.46	0.713466	1.11425e-28	4.22955e-28	false	637.898	-0.680698	2.16611e-14	6.92356e-14	false	1008.1	1.25024	6.96769e-43	4.69257e-42
VIT_01s0011g00590	93	92	103	485	403	471	124	141	124	80	77	54	243	232	207	107	96	91	1	543821	549831	-	VIT_01s0011g00590	--	K15283 solute carrier family 35, member E1 | (RefSeq) triose phosphate/phosphate translocator, chloroplastic-like (A)	--	PREDICTED: triose phosphate/phosphate translocator, chloroplastic-like [Vitis vinifera]	TPT_SPIOL RecName: Full=Triose phosphate/phosphate translocator, chloroplastic; Short=cTPT; AltName: Full=E29; AltName: Full=p36; Flags: Precursor;	F6HF88_VITVI RecName: Full=TPT domain-containing protein {ECO:0000259|Pfam:PF03151};	Glucose-6-phosphate/phosphate and phosphoenolpyruvate/phosphate antiporter	GO:0031969,chloroplast membrane; GO:0016021,integral component of membrane; GO:0015605,organophosphate ester transmembrane transporter activity; GO:0015120,phosphoglycerate transmembrane transporter activity; GO:0003674,molecular_function; GO:0005215,transporter activity; GO:0022857,transmembrane transporter activity; GO:0008509,anion transmembrane transporter activity; GO:0008514,organic anion t…	PF03151.19:Triose-phosphate Transporter family	--	--	--	141.456	1.41995	1.27852e-15	3.49876e-15	up	84.1759	0.53197	0.0204953	0.0284696	false	266.269	2.11507	2.94737e-44	2.03264e-43
VIT_01s0011g00600	41	43	51	281	271	278	85	111	99	62	61	52	206	187	151	22	37	34	1	550208	556153	-	VIT_01s0011g00600	--	K15283 solute carrier family 35, member E1 | (RefSeq) triose phosphate/phosphate translocator, chloroplastic (A)	--	PREDICTED: triose phosphate/phosphate translocator, chloroplastic [Vitis vinifera]	TPT_MAIZE RecName: Full=Triose phosphate/phosphate translocator, chloroplastic; Short=cTPT; Flags: Precursor;	D7T9V7_VITVI RecName: Full=TPT domain-containing protein {ECO:0000259|Pfam:PF03151};	Glucose-6-phosphate/phosphate and phosphoenolpyruvate/phosphate antiporter	GO:0031969,chloroplast membrane; GO:0005794,Golgi apparatus; GO:0016021,integral component of membrane; GO:0015297,antiporter activity; GO:0008514,organic anion transmembrane transporter activity; GO:0015605,organophosphate ester transmembrane transporter activity; GO:0015718,monocarboxylic acid transport; GO:0003674,molecular_function; GO:0005215,transporter activity; GO:0015291,secondary active…	PF03151.19:Triose-phosphate Transporter family	--	--	--	113.91	1.36103	2.4761e-12	6.02904e-12	up	44.2837	-0.860571	0.00585609	0.00871079	false	155.588	2.50058	7.78208e-38	4.77418e-37
VIT_01s0011g00610	224	321	265	408	340	400	314	288	261	128	138	119	351	344	342	264	241	302	1	558179	562815	+	VIT_01s0011g00610	--	--	--	PREDICTED: uncharacterized protein LOC100853084 [Vitis vinifera]	--	D7T9V6_VITVI SubName: Full=Uncharacterized protein {ECO:0000313|EMBL:CBI27278.3};	--	GO:0035267,NuA4 histone acetyltransferase complex; GO:0016573,histone acetylation; GO:0006357,regulation of transcription by RNA polymerase II; GO:0006473,protein acetylation; GO:0006475,internal protein amino acid acetylation; GO:0006807,nitrogen compound metabolic process; GO:0008150,biological_process; GO:0008152,metabolic process; GO:0016570,histone modification; GO:0018193,peptidyl-amino aci…	PF07904.16:Chromatin modification-related protein EAF7	--	--	--	227.205	1.15763	5.6716e-18	1.66604e-17	up	199.061	1.11591	2.5191e-13	7.72019e-13	up	321.462	0.392427	0.00155119	0.0025517
VIT_01s0011g00620	945	1332	1029	657	733	671	420	523	437	1418	1297	1442	745	767	730	1390	1300	1397	1	563253	566683	-	VIT_01s0011g00620	--	K06630 14-3-3 protein epsilon | (RefSeq) 14-3-3 protein 7 (A)	--	14-3-3-like protein GF14 iota [Vitis vinifera]	14312_ARATH RecName: Full=14-3-3-like protein GF14 iota {ECO:0000303|PubMed:11553742}; AltName: Full=General regulatory factor 12 {ECO:0000303|PubMed:11553742};	A0A438J114_VITVI SubName: Full=14-3-3-like protein GF14 iota {ECO:0000313|EMBL:RVX02636.1};	Multifunctional chaperone (14-3-3 family)	GO:0005737,cytoplasm; GO:0005634,nucleus; GO:0008104,protein localization; GO:0007165,signal transduction; GO:0008150,biological_process; GO:0009987,cellular process; GO:0033036,macromolecule localization; GO:0051179,localization; GO:0051641,cellular localization; GO:0070727,cellular macromolecule localization; GO:0007154,cell communication; GO:0023052,signaling; GO:0050789,regulation of biologic…	PF00244.23:14-3-3 protein	--	--	--	1097.73	-1.16182	2.14251e-71	1.53313e-70	down	1369.17	0.0265178	0.697024	0.733388	FALSE	895.35	-0.789324	1.99111e-19	7.94626e-19
VIT_01s0011g00640	1419	1957	1507	1545	1527	1596	626	622	557	2393	2179	2195	2520	2501	2163	822	785	782	1	573650	579327	-	VIT_01s0011g00640	--	--	--	PREDICTED: probable leucine-rich repeat receptor-like protein kinase At1g35710 [Vitis vinifera]	--	A0A438E3A3_VITVI SubName: Full=Putative leucine-rich repeat receptor-like protein kinase {ECO:0000313|EMBL:RVW42100.1};	FOG: Leucine rich repeat	GO:0016301,kinase activity; GO:0016310,phosphorylation; GO:0003674,molecular_function; GO:0003824,catalytic activity; GO:0016740,transferase activity; GO:0016772,transferase activity, transferring phosphorus-containing groups; GO:0006793,phosphorus metabolic process; GO:0006796,phosphate-containing compound metabolic process; GO:0008150,biological_process; GO:0008152,metabolic process; GO:0009987…	PF13855.9:Leucine rich repeat	--	--	--	2319.27	-0.186217	0.000138842	0.000219983	false	1507.91	-1.44983	3.95362e-101	5.10193e-100	down	1581.16	-0.174493	0.0113673	0.0168805
VIT_01s0011g00660	32	35	61	32	42	42	12	14	21	27	40	35	18	20	16	88	51	61	1	590563	592859	+	VIT_01s0011g00660	--	K23541 Ca2+/H+ antiporter, TMEM165/GDT1 family | (RefSeq) putative pentatricopeptide repeat-containing protein At3g23330 (A)	--	PREDICTED: pentatricopeptide repeat-containing protein At1g08070, chloroplastic [Vitis vinifera]	PPR21_ARATH RecName: Full=Pentatricopeptide repeat-containing protein At1g08070, chloroplastic {ECO:0000305}; AltName: Full=Protein ORGANELLE TRANSCRIPT PROCESSING 82 {ECO:0000303|PubMed:19845878}; Flags: Precursor;	F6HF84_VITVI RecName: Full=DYW_deaminase domain-containing protein {ECO:0000259|Pfam:PF14432};	FOG: PPR repeat	GO:0009507,chloroplast; GO:0008270,zinc ion binding; GO:0031425,chloroplast RNA processing; GO:0006397,mRNA processing; GO:0003674,molecular_function; GO:0005488,binding; GO:0043167,ion binding; GO:0043169,cation binding; GO:0046872,metal ion binding; GO:0046914,transition metal ion binding; GO:0006139,nucleobase-containing compound metabolic process; GO:0006396,RNA processing; GO:0006725,cellula…	PF13041.9:PPR repeat family	--	--	--	26.8553	-1.19416	0.00181858	0.00262772	down	50.5356	1.01889	0.00105557	0.00171447	up	40.7617	-0.265744	0.447722	0.499899
VIT_01s0011g00690	8593	10942	9237	4041	3837	3819	2303	2659	2159	24995	22868	23779	10542	10019	9338	3030	2748	2924	1	606058	607829	+	VIT_01s0011g00690	UDP-glucose 6-dehydrogenase [Source:UniProtKB/TrEMBL%3BAcc:F6HF82]	K00012 UDPglucose 6-dehydrogenase [EC:1.1.1.22] | (RefSeq) UDP-glucose 6-dehydrogenase 3 (A)	ko00040: Pentose and glucuronate interconversions; ko00053: Ascorbate and aldarate metabolism; ko00520: Amino sugar and nucleotide sugar metabolism; ko01100: Metabolic pathways; ko01240: Biosynthesis of cofactors; ko01250: Biosynthesis of nucleotide sugars	PREDICTED: UDP-glucose 6-dehydrogenase 3 [Vitis vinifera]	UGDH1_SOYBN RecName: Full=UDP-glucose 6-dehydrogenase 1; Short=UDP-Glc dehydrogenase 1; Short=UDP-GlcDH 1; Short=UDPGDH 1; EC=1.1.1.22; AltName: Full=Gm-UGD1;	F6HF82_VITVI RecName: Full=UDP-glucose 6-dehydrogenase {ECO:0000256|ARBA:ARBA00012954, ECO:0000256|PIRNR:PIRNR000124}; EC=1.1.1.22 {ECO:0000256|ARBA:ARBA00012954, ECO:0000256|PIRNR:PIRNR000124};	UDP-glucose/GDP-mannose dehydrogenase	GO:0005829,cytosol; GO:0005634,nucleus; GO:0051287,NAD binding; GO:0003979,UDP-glucose 6-dehydrogenase activity; GO:0006024,glycosaminoglycan biosynthetic process; GO:0006065,UDP-glucuronate biosynthetic process; GO:0000166,nucleotide binding; GO:0003674,molecular_function; GO:0005488,binding; GO:0036094,small molecule binding; GO:0097159,organic cyclic compound binding; GO:1901265,nucleoside pho…	PF03721.17:UDP-glucose/GDP-mannose dehydrogenase family, NAD binding domain	--	--	--	17587.7	-1.53287	0	0	down	13158.3	-2.9898	0	0	down	6818.4	-1.41254	6.84941e-189	1.98761e-187
VIT_01s0011g00730	112	109	115	50	55	73	12	12	16	401	405	357	32	25	22	45	38	80	1	649069	654392	-	VIT_01s0011g00730	Alpha-1%2C4 glucan phosphorylase [Source:UniProtKB/TrEMBL%3BAcc:F6HF78]	K00688 glycogen phosphorylase [EC:2.4.1.1] | (RefSeq) alpha-1,4 glucan phosphorylase L-2 isozyme, chloroplastic/amyloplastic (A)	ko00500: Starch and sucrose metabolism; ko01100: Metabolic pathways; ko01110: Biosynthesis of secondary metabolites	Alpha-1,4 glucan phosphorylase L-2 isozyme, chloroplastic/amyloplastic [Vitis vinifera]	PHSL2_SOLTU RecName: Full=Alpha-1,4 glucan phosphorylase L-2 isozyme, chloroplastic/amyloplastic; EC=2.4.1.1; AltName: Full=Starch phosphorylase L-2; Flags: Precursor;	F6HF78_VITVI RecName: Full=Alpha-1,4 glucan phosphorylase {ECO:0000256|RuleBase:RU000587}; EC=2.4.1.1 {ECO:0000256|RuleBase:RU000587};	Glycogen phosphorylase	GO:0009501,amyloplast; GO:0009507,chloroplast; GO:0005737,cytoplasm; GO:0008184,glycogen phosphorylase activity; GO:0102250,linear malto-oligosaccharide phosphorylase activity; GO:0030170,pyridoxal phosphate binding; GO:0102499,SHG alpha-glucan phosphorylase activity; GO:0005980,glycogen catabolic process; GO:0003674,molecular_function; GO:0003824,catalytic activity; GO:0004645,1,4-alpha-oligoglu…	PF00343.23:Carbohydrate phosphorylase	--	--	--	224.225	-4.1533	7.8542e-96	7.00853e-95	down	217.167	-2.78963	1.35785e-49	9.75022e-49	down	86.8709	-1.04325	1.09764e-05	2.20779e-05
VIT_01s0011g00750	485	672	529	1315	1259	1253	150	200	125	15	16	13	779	668	706	74	53	91	1	668056	673607	-	VIT_01s0011g00750	--	K01188 beta-glucosidase [EC:3.2.1.21] | (RefSeq) beta-glucosidase 40 (A)	ko00460: Cyanoamino acid metabolism; ko00500: Starch and sucrose metabolism; ko00999: Biosynthesis of various plant secondary metabolites; ko01100: Metabolic pathways; ko01110: Biosynthesis of secondary metabolites	unnamed protein product, partial [Vitis vinifera]	BGL40_ARATH RecName: Full=Beta-glucosidase 40; Short=AtBGLU40; EC=3.2.1.21; Flags: Precursor;	F6HF76_VITVI SubName: Full=Uncharacterized protein {ECO:0000313|EMBL:CCB51063.1};	Beta-glucosidase, lactase phlorizinhydrolase, and related proteins	GO:0048046,apoplast; GO:0008422,beta-glucosidase activity; GO:0102483,scopolin beta-glucosidase activity; GO:0005975,carbohydrate metabolic process; GO:0003674,molecular_function; GO:0003824,catalytic activity; GO:0004553,hydrolase activity, hydrolyzing O-glycosyl compounds; GO:0015926,glucosidase activity; GO:0016787,hydrolase activity; GO:0016798,hydrolase activity, acting on glycosyl bonds; GO…	PF00232.21:Glycosyl hydrolase family 1	--	--	--	333.397	5.34046	7.81986e-112	7.88333e-111	up	43.8622	2.35396	2.56717e-11	7.20663e-11	up	898.571	1.07219	1.6446e-39	1.04232e-38
VIT_01s0011g00760	9	11	11	11	6	17	1	11	4	17	7	9	4	4	3	280	295	289	1	679670	685040	-	VIT_01s0011g00760	--	K01188 beta-glucosidase [EC:3.2.1.21] | (RefSeq) BG1; beta-glucosidase (A)	ko00460: Cyanoamino acid metabolism; ko00500: Starch and sucrose metabolism; ko00999: Biosynthesis of various plant secondary metabolites; ko01100: Metabolic pathways; ko01110: Biosynthesis of secondary metabolites	unnamed protein product, partial [Vitis vinifera]	BGL40_ARATH RecName: Full=Beta-glucosidase 40; Short=AtBGLU40; EC=3.2.1.21; Flags: Precursor;	F6HF75_VITVI SubName: Full=Uncharacterized protein {ECO:0000313|EMBL:CCB51062.1};	Beta-glucosidase, lactase phlorizinhydrolase, and related proteins	GO:0048046,apoplast; GO:0008422,beta-glucosidase activity; GO:0102483,scopolin beta-glucosidase activity; GO:0005975,carbohydrate metabolic process; GO:0003674,molecular_function; GO:0003824,catalytic activity; GO:0004553,hydrolase activity, hydrolyzing O-glycosyl compounds; GO:0015926,glucosidase activity; GO:0016787,hydrolase activity; GO:0016798,hydrolase activity, acting on glycosyl bonds; GO…	PF00232.21:Glycosyl hydrolase family 1	--	--	--	-	-	-	-	-	151.504	4.76414	1.98878e-59	1.63395e-58	up	-	-	-	-
VIT_01s0011g00820	186	242	246	131	122	99	62	76	61	236	220	222	262	220	251	133	136	181	1	726676	728914	+	VIT_01s0011g00820	--	--	--	PREDICTED: formin-like protein 2 isoform X1 [Vitis vinifera]	--	D7T9T5_VITVI SubName: Full=Uncharacterized protein {ECO:0000313|EMBL:CBI27257.3};	--	GO:1901700,response to oxygen-containing compound; GO:0008150,biological_process; GO:0042221,response to chemical; GO:0050896,response to stimulus	PF03763.16:Remorin, C-terminal region	--	--	--	234.576	-0.158684	0.214905	0.245267	FALSE	186.464	-0.542944	0.000505421	0.000849101	false	172.236	-1.05174	9.32125e-10	2.47655e-09
VIT_01s0011g00830	12141	15509	12793	8081	8819	7923	7745	8769	7510	18985	17604	18174	22266	20909	18933	6927	6116	6652	1	729283	731611	-	VIT_01s0011g00830	--	--	--	PREDICTED: nodulin-related protein 1 [Vitis vinifera]	NDRP1_ARATH RecName: Full=Nodulin-related protein 1 {ECO:0000303|PubMed:20016941}; Short=AtNRP1 {ECO:0000303|PubMed:20016941}; AltName: Full=RPS2-interacting protein 11 {ECO:0000303|Ref.5};	F6HF70_VITVI SubName: Full=Uncharacterized protein {ECO:0000313|EMBL:CCB51057.1};	--	GO:0005829,cytosol; GO:0005739,mitochondrion; GO:0009738,abscisic acid-activated signaling pathway; GO:0006952,defense response; GO:1900426,positive regulation of defense response to bacterium; GO:0010115,regulation of abscisic acid biosynthetic process; GO:0009617,response to bacterium; GO:0009409,response to cold; GO:0009408,response to heat; GO:0009651,response to salt stress; GO:0007154,cell …	--	--	--	--	19370	-0.0915853	0.0025099	0.00358034	false	12264.1	-1.42417	4.28799e-182	9.37368e-181	down	10920	-0.816556	8.03331e-46	5.70243e-45
VIT_01s0011g00850	592	716	679	1820	1902	1939	693	790	757	850	918	821	1876	1825	1690	542	444	553	1	737083	738529	+	VIT_01s0011g00850	--	--	--	PREDICTED: uncharacterized protein LOC100252601 isoform X1 [Vitis vinifera]	--	A5BTC6_VITVI SubName: Full=Uncharacterized protein {ECO:0000313|EMBL:CAN63830.1};	--	--	--	--	--	--	1287.65	0.784838	5.17163e-36	2.26274e-35	false	682.74	-0.702151	3.62057e-13	1.10187e-12	false	1244.68	1.39415	1.32379e-75	1.41906e-74
VIT_01s0011g00900	13	43	36	15	17	13	15	10	13	18	19	22	13	9	13	14	6	12	1	763141	765817	-	VIT_01s0011g00900	Pentatricopeptide repeat-containing protein At2g03380%2C mitochondrial [Source:Projected from Arabidopsis thaliana (AT2G03380) UniProtKB/Swiss-Prot%3BAcc:Q9ZQ74]	K23541 Ca2+/H+ antiporter, TMEM165/GDT1 family | (RefSeq) putative pentatricopeptide repeat-containing protein At3g23330 (A)	--	PREDICTED: pentatricopeptide repeat-containing protein At2g03380, mitochondrial [Vitis vinifera]	PP146_ARATH RecName: Full=Pentatricopeptide repeat-containing protein At2g03380, mitochondrial; Flags: Precursor;	A5AY98_VITVI SubName: Full=Uncharacterized protein {ECO:0000313|EMBL:CAN65040.1};	FOG: PPR repeat	GO:0043231,intracellular membrane-bounded organelle; GO:0005739,mitochondrion; GO:0003723,RNA binding; GO:0009737,response to abscisic acid; GO:0006979,response to oxidative stress; GO:0009651,response to salt stress; GO:0009451,RNA modification; GO:0003674,molecular_function; GO:0003676,nucleic acid binding; GO:0005488,binding; GO:0097159,organic cyclic compound binding; GO:1901363,heterocyclic …	PF01535.23:PPR repeat	--	--	--	-	-	-	-	-	-	-	-	-	-	22.5732	-1.11283	0.0183677	0.026526
VIT_01s0011g00910	384	484	382	656	628	652	319	404	329	433	432	383	435	397	407	192	177	222	1	770031	779152	-	VIT_01s0011g00910	--	--	--	PREDICTED: uncharacterized protein LOC104879181 isoform X2 [Vitis vinifera]	--	F6HEZ1_VITVI SubName: Full=Uncharacterized protein {ECO:0000313|EMBL:CCB51051.1};	--	--	PF05904.14:Plant protein of unknown function (DUF863)	--	--	--	415.144	-0.282393	0.00394038	0.00551494	false	303.408	-1.02925	3.92556e-16	1.34382e-15	down	523.464	0.517199	1.22856e-07	2.85787e-07
VIT_01s0011g00920	47	32	38	32	46	45	31	35	30	72	64	102	17	28	19	29	21	29	1	791330	792877	+	VIT_01s0011g00920	--	K03798 cell division protease FtsH [EC:3.4.24.-] | (RefSeq) ATP-dependent zinc metalloprotease FTSH 6, chloroplastic (A)	--	PREDICTED: pentatricopeptide repeat-containing protein At5g66520 [Vitis vinifera]	PP433_ARATH RecName: Full=Pentatricopeptide repeat-containing protein At5g56310;	A0A438J148_VITVI SubName: Full=Pentatricopeptide repeat-containing protein {ECO:0000313|EMBL:RVX02688.1};	FOG: PPR repeat	--	PF01535.23:PPR repeat	--	--	--	53.1575	-2.16595	3.61115e-12	8.74517e-12	down	52.1982	-1.54277	5.6082e-07	1.20552e-06	down	40.286	-0.065793	0.848331	0.870272
VIT_01s0011g00930	302	467	418	1484	1583	1467	591	687	658	813	714	732	1214	1162	1160	437	427	350	1	793778	796517	+	VIT_01s0011g00930	Peptidylprolyl isomerase [Source:UniProtKB/TrEMBL%3BAcc:D7T9S4]	K01802 peptidylprolyl isomerase [EC:5.2.1.8] | (RefSeq) peptidyl-prolyl cis-trans isomerase FKBP13, chloroplastic (A)	--	PREDICTED: peptidyl-prolyl cis-trans isomerase FKBP13, chloroplastic [Vitis vinifera]	FKB13_ARATH RecName: Full=Peptidyl-prolyl cis-trans isomerase FKBP13, chloroplastic {ECO:0000303|PubMed:12424338}; Short=PPIase FKBP13 {ECO:0000303|PubMed:12424338}; EC=5.2.1.8 {ECO:0000305}; AltName: Full=FK506-binding protein 1; AltName: Full=FK506-binding protein 13 {ECO:0000303|PubMed:12424338}; Short=AtFKBP13 {ECO:0000303|PubMed:12424338}; AltName: Full=Immunophilin FKBP13 {ECO:0000303|PubMe…	D7T9S4_VITVI RecName: Full=Peptidylprolyl isomerase {ECO:0000256|ARBA:ARBA00013194, ECO:0000256|PROSITE-ProRule:PRU00277}; EC=5.2.1.8 {ECO:0000256|ARBA:ARBA00013194, ECO:0000256|PROSITE-ProRule:PRU00277};	FKBP-type peptidyl-prolyl cis-trans isomerase	GO:0009507,chloroplast; GO:0009543,chloroplast thylakoid lumen; GO:0005783,endoplasmic reticulum; GO:0009536,plastid; GO:0031977,thylakoid lumen; GO:0003755,peptidyl-prolyl cis-trans isomerase activity; GO:0061077,chaperone-mediated protein folding; GO:0000413,protein peptidyl-prolyl isomerization; GO:0003674,molecular_function; GO:0003824,catalytic activity; GO:0016853,isomerase activity; GO:001…	PF00254.31:FKBP-type peptidyl-prolyl cis-trans isomerase	--	--	--	946.689	0.375756	1.45209e-08	2.97939e-08	false	574.152	-0.840945	3.31925e-15	1.0974e-14	false	925.42	1.82624	7.92236e-84	9.32779e-83
VIT_01s0011g00950	2	6	3	2	2	5	44	81	53	5	2	5	4	9	14	10	11	6	1	806983	809670	+	VIT_01s0011g00950	--	K13457 disease resistance protein RPM1 | (RefSeq) disease resistance protein RPM1 (A)	ko04626: Plant-pathogen interaction	PREDICTED: disease resistance protein RPM1 [Vitis vinifera]	RPM1_ARATH RecName: Full=Disease resistance protein RPM1 {ECO:0000303|PubMed:7638602}; AltName: Full=Resistance to Pseudomonas syringae protein 3 {ECO:0000303|PubMed:9861059}; AltName: Full=Resistance to Pseudomonas syringae pv. Maculicola protein 1 {ECO:0000303|PubMed:7638602};	F6HEY9_VITVI SubName: Full=Uncharacterized protein {ECO:0000313|EMBL:CCB51049.1};	Apoptotic ATPase	GO:0012505,endomembrane system; GO:0019897,extrinsic component of plasma membrane; GO:0005886,plasma membrane; GO:0043531,ADP binding; GO:0005524,ATP binding; GO:0000166,nucleotide binding; GO:0009626,plant-type hypersensitive response; GO:0003674,molecular_function; GO:0005488,binding; GO:0017076,purine nucleotide binding; GO:0030554,adenyl nucleotide binding; GO:0032553,ribonucleotide binding; …	PF00931.25:NB-ARC domain	--	--	--	-	-	-	-	-	-	-	-	-	-	-	-	-	-
VIT_01s0011g00990	96	132	101	102	132	97	717	862	688	1469	1401	1510	244	205	242	181	255	198	1	865318	867702	+	VIT_01s0011g00990	--	K13457 disease resistance protein RPM1 | (RefSeq) disease resistance protein RPM1 (A)	ko04626: Plant-pathogen interaction	PREDICTED: disease resistance protein RPM1 [Vitis vinifera]	RPM1_ARATH RecName: Full=Disease resistance protein RPM1 {ECO:0000303|PubMed:7638602}; AltName: Full=Resistance to Pseudomonas syringae protein 3 {ECO:0000303|PubMed:9861059}; AltName: Full=Resistance to Pseudomonas syringae pv. Maculicola protein 1 {ECO:0000303|PubMed:7638602};	F6HEY6_VITVI RecName: Full=NB-ARC domain-containing protein {ECO:0000259|Pfam:PF00931};	Apoptotic ATPase	GO:0012505,endomembrane system; GO:0019897,extrinsic component of plasma membrane; GO:0005886,plasma membrane; GO:0043531,ADP binding; GO:0005524,ATP binding; GO:0000166,nucleotide binding; GO:0009626,plant-type hypersensitive response; GO:0003674,molecular_function; GO:0005488,binding; GO:0017076,purine nucleotide binding; GO:0030554,adenyl nucleotide binding; GO:0032553,ribonucleotide binding; …	PF00931.25:NB-ARC domain	--	--	--	904.121	-2.93581	6.90696e-269	1.57934e-267	down	822.414	-2.73554	4.0936e-144	7.23926e-143	down	109.28	-0.0991836	0.632038	0.67752
VIT_01s0011g01000	41	46	31	49	29	39	48	65	50	136	111	136	57	55	67	42	85	56	1	872585	888273	+	VIT_01s0011g01000	--	K13457 disease resistance protein RPM1 | (RefSeq) disease resistance protein RPM1 (A)	ko04626: Plant-pathogen interaction	unnamed protein product, partial [Vitis vinifera]	RPM1_ARATH RecName: Full=Disease resistance protein RPM1 {ECO:0000303|PubMed:7638602}; AltName: Full=Resistance to Pseudomonas syringae protein 3 {ECO:0000303|PubMed:9861059}; AltName: Full=Resistance to Pseudomonas syringae pv. Maculicola protein 1 {ECO:0000303|PubMed:7638602};	F6HEY5_VITVI SubName: Full=Uncharacterized protein {ECO:0000313|EMBL:CCB51045.1};	Apoptotic ATPase	GO:0012505,endomembrane system; GO:0019897,extrinsic component of plasma membrane; GO:0005886,plasma membrane; GO:0043531,ADP binding; GO:0005524,ATP binding; GO:0000166,nucleotide binding; GO:0009626,plant-type hypersensitive response; GO:0003674,molecular_function; GO:0005488,binding; GO:0017076,purine nucleotide binding; GO:0030554,adenyl nucleotide binding; GO:0032553,ribonucleotide binding; …	PF00931.25:NB-ARC domain	--	--	--	96.9738	-1.36556	3.57694e-11	8.2959e-11	down	93.5082	-1.00925	3.84794e-05	7.15587e-05	down	38.9739	-0.132507	0.695477	0.735857
VIT_01s0011g01030	98	125	106	166	146	174	185	196	211	322	310	325	130	158	154	85	112	145	1	910536	918449	+	VIT_01s0011g01030	--	K01535 H+-transporting ATPase [EC:7.1.2.1] | (RefSeq) plasma membrane ATPase (A)	ko00190: Oxidative phosphorylation; ko01100: Metabolic pathways	ATPase 9, plasma membrane-type [Vitis vinifera]	PMA4_NICPL RecName: Full=Plasma membrane ATPase 4; EC=7.1.2.1; AltName: Full=Proton pump 4;	F6HEY3_VITVI RecName: Full=NB-ARC domain-containing protein {ECO:0000259|Pfam:PF00931};	Plasma membrane H+-transporting ATPase	GO:0016021,integral component of membrane; GO:0005886,plasma membrane; GO:0005524,ATP binding; GO:0016887,ATP hydrolysis activity; GO:0046872,metal ion binding; GO:0008553,P-type proton-exporting transporter activity; GO:0120029,proton export across plasma membrane; GO:0000166,nucleotide binding; GO:0003674,molecular_function; GO:0005488,binding; GO:0017076,purine nucleotide binding; GO:0030554,a…	PF00122.23:E1-E2 ATPase	--	--	--	241.735	-1.38408	3.77413e-25	1.32907e-24	down	213.829	-1.43686	1.31247e-18	4.92565e-18	down	133.974	0.448039	0.0122669	0.0181392
VIT_01s0011g01050	2742	3374	2902	3050	2931	2976	7311	8393	7213	9931	9172	9610	7300	7151	6789	5134	5211	5334	1	924701	929880	+	VIT_01s0011g01050	--	--	--	unnamed protein product, partial [Vitis vinifera]	VSR6_ARATH RecName: Full=Vacuolar-sorting receptor 6; Short=AtVSR6; AltName: Full=BP80-like protein d; Short=AtBP80d; AltName: Full=Epidermal growth factor receptor-like protein 6; Short=AtELP6; Flags: Precursor;	A0A438E3J9_VITVI SubName: Full=Vacuolar-sorting receptor 6 {ECO:0000313|EMBL:RVW42200.1};	--	GO:0030665,clathrin-coated vesicle membrane; GO:0005768,endosome; GO:0000139,Golgi membrane; GO:0017119,Golgi transport complex; GO:0016021,integral component of membrane; GO:0016020,membrane; GO:0005802,trans-Golgi network; GO:0005509,calcium ion binding; GO:0061630,ubiquitin protein ligase activity; GO:0006896,Golgi to vacuole transport; GO:0006623,protein targeting to vacuole; GO:0006511,ubiqu…	PF02225.25:PA domain	--	--	--	8450.12	-0.70648	1.6035e-128	1.83015e-127	false	7335.96	-0.82127	1.27781e-72	1.25477e-71	false	2981.49	-0.12553	0.0206987	0.0296856
VIT_01s0011g01090	365	497	442	364	468	344	164	165	173	306	261	224	180	142	191	198	159	211	1	958551	959735	+	VIT_01s0011g01090	--	K17411 small subunit ribosomal protein S33 | (RefSeq) 28S ribosomal protein S33, mitochondrial (A)	--	PREDICTED: 28S ribosomal protein S33, mitochondrial [Vitis vinifera]	--	D7T9R4_VITVI SubName: Full=Uncharacterized protein {ECO:0000313|EMBL:CBI27236.3};	Mitochondrial ribosomal protein S27	GO:0005739,mitochondrion; GO:0005840,ribosome; GO:0005575,cellular_component; GO:0005622,intracellular anatomical structure; GO:0005737,cytoplasm; GO:0043226,organelle; GO:0043227,membrane-bounded organelle; GO:0043229,intracellular organelle; GO:0043231,intracellular membrane-bounded organelle; GO:0110165,cellular anatomical entity; GO:0043228,non-membrane-bounded organelle; GO:0043232,intracell…	PF08293.14:Mitochondrial ribosomal subunit S27	--	--	--	221.834	-0.892827	2.43053e-09	5.1924e-09	false	224.673	-0.426977	0.00475638	0.0071609	false	411.798	-0.258178	0.0455457	0.0618682
VIT_01s0011g01100	87	114	136	36	54	48	34	37	33	96	110	94	68	50	39	62	62	68	1	960990	963805	-	VIT_01s0011g01100	Pentatricopeptide repeat-containing protein At3g57430%2C chloroplastic [Source:Projected from Arabidopsis thaliana (AT3G57430) UniProtKB/Swiss-Prot%3BAcc:Q7Y211]	K23541 Ca2+/H+ antiporter, TMEM165/GDT1 family | (RefSeq) putative pentatricopeptide repeat-containing protein At3g23330 (A)	--	PREDICTED: pentatricopeptide repeat-containing protein At3g57430, chloroplastic [Vitis vinifera]	PP285_ARATH RecName: Full=Pentatricopeptide repeat-containing protein At3g57430, chloroplastic; AltName: Full=Protein ORGANELLE TRANSCRIPT PROCESSING 84 {ECO:0000303|PubMed:19934379}; Flags: Precursor;	A0A438BXN3_VITVI SubName: Full=Pentatricopeptide repeat-containing protein, chloroplastic {ECO:0000313|EMBL:RVW15762.1};	FOG: PPR repeat	GO:0009507,chloroplast; GO:0043231,intracellular membrane-bounded organelle; GO:0003729,mRNA binding; GO:0003723,RNA binding; GO:0008270,zinc ion binding; GO:0031425,chloroplast RNA processing; GO:0006397,mRNA processing; GO:0009451,RNA modification; GO:0003674,molecular_function; GO:0003676,nucleic acid binding; GO:0005488,binding; GO:0097159,organic cyclic compound binding; GO:1901363,heterocyc…	PF01535.23:PPR repeat	--	--	--	78.4212	-1.2132	2.12044e-07	4.07133e-07	down	81.4751	-0.594931	0.00779929	0.0114348	false	80.174	-1.40232	5.03176e-08	1.19934e-07
VIT_01s0011g01110	6618	8698	7573	2513	2724	2479	1301	1539	1405	4287	4223	4283	2170	2173	1818	4261	3927	4185	1	965880	971272	+	VIT_01s0011g01110	--	K15631 molybdenum cofactor sulfurtransferase [EC:2.8.1.9] | (RefSeq) molybdenum cofactor sulfurase (A)	ko00790: Folate biosynthesis; ko01100: Metabolic pathways	PREDICTED: mitochondrial amidoxime-reducing component 1 [Vitis vinifera]	MOCOS_ORYSJ RecName: Full=Molybdenum cofactor sulfurase {ECO:0000255|HAMAP-Rule:MF_03050}; Short=MCS {ECO:0000255|HAMAP-Rule:MF_03050}; Short=MOS {ECO:0000255|HAMAP-Rule:MF_03050}; Short=MoCo sulfurase {ECO:0000255|HAMAP-Rule:MF_03050}; EC=2.8.1.9 {ECO:0000255|HAMAP-Rule:MF_03050}; AltName: Full=Molybdenum cofactor sulfurase-like protein 3 {ECO:0000255|HAMAP-Rule:MF_03050}; AltName: Full=Molybden…	A0A438J140_VITVI SubName: Full=Mitochondrial amidoxime-reducing component 1 {ECO:0000313|EMBL:RVX02673.1};	Uncharacterized Fe-S protein	GO:0016829,lyase activity; GO:0008265,Mo-molybdopterin cofactor sulfurase activity; GO:0102867,molybdenum cofactor sulfurtransferase activity; GO:0030151,molybdenum ion binding; GO:0030170,pyridoxal phosphate binding; GO:0006777,Mo-molybdopterin cofactor biosynthetic process; GO:0032787,monocarboxylic acid metabolic process; GO:0003674,molecular_function; GO:0003824,catalytic activity; GO:0016740…	PF03476.19:MOSC N-terminal beta barrel domain	--	--	--	3265.84	-1.32791	5.35104e-173	7.91718e-172	down	4180.34	0.00239092	0.963236	0.968576	FALSE	5168.62	-1.68043	2.00427e-182	5.55177e-181
VIT_01s0011g01120	33	62	47	104	105	103	40	34	22	36	24	25	67	78	88	23	30	25	1	972356	975005	-	VIT_01s0011g01120	--	K13457 disease resistance protein RPM1 | (RefSeq) disease resistance protein RPM1 (A)	ko04626: Plant-pathogen interaction	disease resistance protein RGA2-like [Vitis riparia]	RGA1_SOLBU RecName: Full=Putative disease resistance protein RGA1; AltName: Full=RGA3-blb;	F6HFU1_VITVI SubName: Full=Uncharacterized protein {ECO:0000313|EMBL:CCB51037.1};	Apoptotic ATPase	GO:0043531,ADP binding; GO:0005524,ATP binding; GO:0050832,defense response to fungus; GO:0000166,nucleotide binding; GO:0003674,molecular_function; GO:0005488,binding; GO:0017076,purine nucleotide binding; GO:0030554,adenyl nucleotide binding; GO:0032553,ribonucleotide binding; GO:0032555,purine ribonucleotide binding; GO:0032559,adenyl ribonucleotide binding; GO:0036094,small molecule binding; …	PF00931.25:NB-ARC domain	--	--	--	50.8416	1.19101	3.93522e-05	6.49639e-05	up	27.03	-0.0671647	0.861359	0.881315	FALSE	73.7823	1.03415	3.00375e-05	5.80431e-05
VIT_01s0011g01130	101	77	96	131	85	108	126	122	135	136	153	132	87	85	81	42	53	49	1	979517	983177	+	VIT_01s0011g01130	Pentatricopeptide repeat-containing protein At4g20090 [Source:Projected from Arabidopsis thaliana (AT4G20090) UniProtKB/Swiss-Prot%3BAcc:O49436]	--	--	PREDICTED: pentatricopeptide repeat-containing protein At4g20090 isoform X2 [Vitis vinifera]	PP327_ARATH RecName: Full=Pentatricopeptide repeat-containing protein At4g20090; AltName: Full=Protein EMBRYO DEFECTIVE 1025;	A0A438BXL7_VITVI SubName: Full=Pentatricopeptide repeat-containing protein {ECO:0000313|EMBL:RVW15765.1};	FOG: PPR repeat	GO:0009793,embryo development ending in seed dormancy; GO:0000003,reproduction; GO:0003006,developmental process involved in reproduction; GO:0007275,multicellular organism development; GO:0008150,biological_process; GO:0009790,embryo development; GO:0009791,post-embryonic development; GO:0010154,fruit development; GO:0022414,reproductive process; GO:0032501,multicellular organismal process; GO:0…	PF13041.9:PPR repeat family	--	--	--	115.199	-1.00798	3.59389e-08	7.22873e-08	down	93.1653	-1.49762	1.64214e-11	4.65359e-11	down	99.6531	0.102831	0.664164	0.707359
VIT_01s0011g01140	1762	2228	1870	1526	1581	1449	1879	2336	1864	949	891	917	2974	2844	2582	3664	3414	3437	1	984795	986937	-	VIT_01s0011g01140	--	K03294 basic amino acid/polyamine antiporter, APA family | (RefSeq) cationic amino acid transporter 1 (A)	--	unnamed protein product, partial [Vitis vinifera]	CAAT5_ARATH RecName: Full=Cationic amino acid transporter 5;	F6HFT9_VITVI RecName: Full=AA_permease_C domain-containing protein {ECO:0000259|Pfam:PF13906};	Amino acid transporters	GO:0016021,integral component of membrane; GO:0005886,plasma membrane; GO:0015171,amino acid transmembrane transporter activity; GO:0005313,L-glutamate transmembrane transporter activity; GO:0015189,L-lysine transmembrane transporter activity; GO:0006865,amino acid transport; GO:0003674,molecular_function; GO:0005215,transporter activity; GO:0005342,organic acid transmembrane transporter activity…	PF13520.9:Amino acid permease	--	--	--	1771.77	1.33449	1.58927e-140	1.95712e-139	up	2228.73	1.98325	1.9574e-209	4.97372e-208	up	1735.38	-0.476699	1.26858e-12	3.9254e-12
VIT_01s0011g01150	155	263	239	84	112	118	133	161	124	109	98	112	68	58	39	256	247	239	1	989125	993721	-	VIT_01s0011g01150	--	K17807 mitochondrial translocator assembly and maintenance protein 41 | (RefSeq) phosphatidate cytidylyltransferase, mitochondrial (A)	--	unnamed protein product, partial [Vitis vinifera]	--	D7T9Q8_VITVI RecName: Full=Phosphatidate cytidylyltransferase, mitochondrial {ECO:0000256|ARBA:ARBA00018337}; EC=2.7.7.41 {ECO:0000256|ARBA:ARBA00012487}; AltName: Full=CDP-diacylglycerol synthase {ECO:0000256|ARBA:ARBA00029893};	Uncharacterized conserved protein	GO:0005743,mitochondrial inner membrane; GO:0005739,mitochondrion; GO:0004605,phosphatidate cytidylyltransferase activity; GO:0032049,cardiolipin biosynthetic process; GO:0016024,CDP-diacylglycerol biosynthetic process; GO:0003674,molecular_function; GO:0003824,catalytic activity; GO:0016740,transferase activity; GO:0016772,transferase activity, transferring phosphorus-containing groups; GO:00167…	PF09139.14:Phosphatidate cytidylyltransferase, mitochondrial	--	--	--	82.9893	-1.22774	4.94119e-08	9.86669e-08	down	177.618	1.27015	1.15204e-15	3.87444e-15	up	162.182	-1.16724	8.82722e-10	2.34809e-09
VIT_01s0011g01160	465	623	579	262	271	268	241	277	293	656	706	671	661	710	640	811	670	790	1	995645	997132	-	VIT_01s0011g01160	--	--	--	PREDICTED: haloacid dehalogenase-like hydrolase domain-containing protein 3 [Vitis vinifera]	--	D7T9Q7_VITVI SubName: Full=Uncharacterized protein {ECO:0000313|EMBL:CBI27229.3};	Predicted hydrolase (HAD superfamily)	--	PF00702.29:haloacid dehalogenase-like hydrolase	--	--	--	675.658	-0.28821	0.000376577	0.000576674	false	715.769	0.208506	0.0239061	0.0328878	false	414.409	-1.1699	8.6657e-26	4.13347e-25
VIT_01s0011g01170	63	69	63	45	44	45	39	40	39	103	94	100	50	51	55	67	78	103	1	997133	1000698	-	VIT_01s0011g01170	--	--	--	unnamed protein product, partial [Vitis vinifera]	--	D7T9Q6_VITVI SubName: Full=Uncharacterized protein {ECO:0000313|EMBL:CBI27228.3};	--	--	--	--	--	--	77.8269	-1.19872	6.13144e-08	1.21661e-07	down	90.2401	-0.212026	0.332356	0.378481	FALSE	55.1324	-0.661453	0.0155079	0.0225907
VIT_01s0011g01280	22	19	15	335	401	326	53	86	66	20	11	13	352	318	317	36	19	15	1	1086726	1093073	-	VIT_01s0011g01280	--	K14709 solute carrier family 39 (zinc transporter), member 1/2/3 | (RefSeq) zip3; zinc transporter 5-like (A)	--	unnamed protein product, partial [Vitis vinifera]	ZIP5_ORYSJ RecName: Full=Zinc transporter 5; AltName: Full=ZRT/IRT-like protein 5; Short=OsZIP5; Flags: Precursor;	F6HFT5_VITVI SubName: Full=Uncharacterized protein {ECO:0000313|EMBL:CCB51031.1};	Fe2+/Zn2+ regulated transporter	GO:0016021,integral component of membrane; GO:0016020,membrane; GO:0005886,plasma membrane; GO:0005385,zinc ion transmembrane transporter activity; GO:0071577,zinc ion transmembrane transport; GO:0006829,zinc ion transport; GO:0003674,molecular_function; GO:0005215,transporter activity; GO:0008324,cation transmembrane transporter activity; GO:0015075,ion transmembrane transporter activity; GO:001…	PF02535.25:ZIP Zinc transporter	--	--	--	157.124	4.21643	2.97672e-61	1.88357e-60	up	-	-	-	-	-	179.12	4.12824	5.87362e-63	5.37391e-62
VIT_01s0011g01290	2579	3541	2944	2049	1916	1942	1011	1296	1035	2238	2092	2157	1992	1872	1754	2598	2655	2573	1	1098416	1102667	-	VIT_01s0011g01290	Allantoate deiminase [Source:Projected from Arabidopsis thaliana (AT4G20070) UniProtKB/Swiss-Prot%3BAcc:O49434]	K02083 allantoate deiminase [EC:3.5.3.9] | (RefSeq) allantoate deiminase (A)	ko00230: Purine metabolism; ko01100: Metabolic pathways	PREDICTED: allantoate deiminase [Vitis vinifera]	AAH2_SOYBN RecName: Full=Allantoate deiminase 2 {ECO:0000305}; EC=3.5.3.9 {ECO:0000269|PubMed:23940254}; AltName: Full=Allantoate amidohydrolase 2 {ECO:0000303|PubMed:23940254}; Short=GmAAH2 {ECO:0000303|PubMed:23940254}; Flags: Precursor;	F6HFT4_VITVI RecName: Full=M20_dimer domain-containing protein {ECO:0000259|Pfam:PF07687};	--	GO:0005783,endoplasmic reticulum; GO:0047652,allantoate deiminase activity; GO:0046872,metal ion binding; GO:0006144,purine nucleobase metabolic process; GO:0003674,molecular_function; GO:0003824,catalytic activity; GO:0016787,hydrolase activity; GO:0016810,hydrolase activity, acting on carbon-nitrogen (but not peptide) bonds; GO:0016813,hydrolase activity, acting on carbon-nitrogen (but not pept…	PF01546.31:Peptidase family M20/M25/M40	--	--	--	2032.43	-0.479925	1.18578e-24	4.13309e-24	false	2382.68	0.322949	3.74346e-08	8.75191e-08	false	2497.06	-0.728256	1.85903e-34	1.0651e-33
VIT_01s0011g01300	40	59	62	97	100	84	12	15	16	72	44	46	107	107	105	38	32	44	1	1107739	1109820	+	VIT_01s0011g01300	--	--	--	PREDICTED: polygalacturonase QRT3 isoform X1 [Vitis vinifera]	QRT3_ARATH RecName: Full=Polygalacturonase QRT3; Short=AtQRT3; Short=PG QRT3; EC=3.2.1.15; AltName: Full=Pectinase QRT3; AltName: Full=Protein QUARTET 3; Flags: Precursor;	F6HFT3_VITVI RecName: Full=Pectate_lyase_3 domain-containing protein {ECO:0000259|Pfam:PF12708};	--	GO:0005576,extracellular region; GO:0004650,polygalacturonase activity; GO:0071555,cell wall organization; GO:0008152,metabolic process; GO:0009556,microsporogenesis; GO:0010584,pollen exine formation; GO:0003674,molecular_function; GO:0003824,catalytic activity; GO:0004553,hydrolase activity, hydrolyzing O-glycosyl compounds; GO:0016787,hydrolase activity; GO:0016798,hydrolase activity, acting o…	PF12708.10:Pectate lyase superfamily protein	--	--	--	77.6769	0.710682	0.00206607	0.00297197	false	45.523	-0.453274	0.142446	0.174348	false	72.4118	0.692879	0.0053757	0.00832156
VIT_01s0011g01320	269	358	256	1112	1034	1185	190	237	205	354	358	326	739	705	617	214	221	274	1	1121407	1125878	-	VIT_01s0011g01320	--	K00968 choline-phosphate cytidylyltransferase [EC:2.7.7.15] | (RefSeq) choline-phosphate cytidylyltransferase 1 (A)	ko00440: Phosphonate and phosphinate metabolism; ko00564: Glycerophospholipid metabolism; ko01100: Metabolic pathways	PREDICTED: choline-phosphate cytidylyltransferase 1 isoform X1 [Vitis vinifera]	CCT2_ARATH RecName: Full=Choline-phosphate cytidylyltransferase 2 {ECO:0000305}; Short=AtCCT2 {ECO:0000303|PubMed:12461134}; EC=2.7.7.15 {ECO:0000269|PubMed:12461134}; AltName: Full=CTP:phosphocholine cytidylyltransferase 2 {ECO:0000303|PubMed:19667100}; AltName: Full=Phosphorylcholine transferase 2 {ECO:0000303|PubMed:12461134};	D7T9P1_VITVI RecName: Full=Choline-phosphate cytidylyltransferase {ECO:0000256|ARBA:ARBA00026101}; EC=2.7.7.15 {ECO:0000256|ARBA:ARBA00026101};	Phosphorylcholine transferase/cholinephosphate cytidylyltransferase	GO:0004105,choline-phosphate cytidylyltransferase activity; GO:0031210,phosphatidylcholine binding; GO:0006656,phosphatidylcholine biosynthetic process; GO:0003674,molecular_function; GO:0003824,catalytic activity; GO:0016740,transferase activity; GO:0016772,transferase activity, transferring phosphorus-containing groups; GO:0016779,nucleotidyltransferase activity; GO:0070567,cytidylyltransferase…	PF01467.29:Cytidylyltransferase-like	--	--	--	500.632	0.715823	5.77526e-15	1.54843e-14	false	289.057	-0.501418	9.40931e-05	0.000169421	false	681.657	1.80354	3.47522e-73	3.62107e-72
VIT_01s0011g01350	69	132	71	107	118	108	170	212	173	640	547	598	223	191	196	133	105	133	1	1162556	1163307	-	VIT_01s0011g01350	--	--	--	PREDICTED: uncharacterized protein LOC100855161 [Vitis vinifera]	VQ22_ARATH RecName: Full=VQ motif-containing protein 22 {ECO:0000303|PubMed:22535423}; Short=AtVQ22 {ECO:0000303|PubMed:22535423};	A0A438BXP1_VITVI RecName: Full=VQ domain-containing protein {ECO:0000259|Pfam:PF05678};	--	GO:0005634,nucleus; GO:0005575,cellular_component; GO:0005622,intracellular anatomical structure; GO:0043226,organelle; GO:0043227,membrane-bounded organelle; GO:0043229,intracellular organelle; GO:0043231,intracellular membrane-bounded organelle; GO:0110165,cellular anatomical entity	PF05678.17:VQ motif	--	--	--	417.608	-1.82045	1.09586e-68	7.59588e-68	down	353.643	-2.21541	7.67502e-67	7.01279e-66	down	99.0059	0.199035	0.380951	0.432722
VIT_01s0011g01360	1844	2118	1909	1198	1055	1155	1774	1971	1585	5268	5210	5148	1766	1596	1763	2292	2578	2484	1	1169749	1177375	-	VIT_01s0011g01360	--	K17686 P-type Cu+ transporter [EC:7.2.2.8] | (RefSeq) copper-transporting ATPase RAN1 (A)	ko04016: MAPK signaling pathway - plant	PREDICTED: copper-transporting ATPase RAN1 [Vitis vinifera]	HMA7_ARATH RecName: Full=Copper-transporting ATPase RAN1; EC=7.2.2.8; AltName: Full=Protein HEAVY METAL ATPASE 7; AltName: Full=Protein RESPONSIVE TO ANTAGONIST 1;	A5B663_VITVI SubName: Full=Uncharacterized protein {ECO:0000313|EMBL:CAN69730.1};	Cation transport ATPase	GO:0005768,endosome; GO:0005794,Golgi apparatus; GO:0016021,integral component of membrane; GO:0016020,membrane; GO:0005802,trans-Golgi network; GO:0005524,ATP binding; GO:0016887,ATP hydrolysis activity; GO:0005507,copper ion binding; GO:0043682,P-type divalent copper transporter activity; GO:0140581,P-type monovalent copper transporter activity; GO:0055070,copper ion homeostasis; GO:0009873,eth…	PF00122.23:E1-E2 ATPase	--	--	--	3628.56	-1.87966	0	0	down	3795.04	-1.03596	1.55606e-68	1.46316e-67	down	1557.92	-0.904667	4.96057e-37	2.99032e-36
VIT_01s0011g01390	16	9	12	22	34	37	13	26	15	7	2	8	5	5	7	0	4	2	1	1198056	1201257	+	VIT_01s0011g01390	--	K01889 phenylalanyl-tRNA synthetase alpha chain [EC:6.1.1.20] | (RefSeq) phenylalanine--tRNA ligase, chloroplastic/mitochondrial (A)	ko00970: Aminoacyl-tRNA biosynthesis	unnamed protein product, partial [Vitis vinifera]	SYFM_ARATH RecName: Full=Phenylalanine--tRNA ligase, chloroplastic/mitochondrial {ECO:0000305}; EC=6.1.1.20 {ECO:0000305}; AltName: Full=Phenylalanyl-tRNA synthetase {ECO:0000305}; Short=PheRS {ECO:0000305}; Flags: Precursor;	D7T9N6_VITVI RecName: Full=Phenylalanine--tRNA ligase {ECO:0000256|ARBA:ARBA00012814}; EC=6.1.1.20 {ECO:0000256|ARBA:ARBA00012814};	Phenylalanyl-tRNA synthetase	GO:0009507,chloroplast; GO:0009570,chloroplast stroma; GO:0005737,cytoplasm; GO:0005829,cytosol; GO:0005759,mitochondrial matrix; GO:0005739,mitochondrion; GO:0005524,ATP binding; GO:0004826,phenylalanine-tRNA ligase activity; GO:0000049,tRNA binding; GO:0006432,phenylalanyl-tRNA aminoacylation; GO:0000166,nucleotide binding; GO:0003674,molecular_function; GO:0005488,binding; GO:0017076,purine nu…	PF01409.23:tRNA synthetases class II core domain (F)	--	--	--	-	-	-	-	-	-	-	-	-	-	21.4138	1.19052	0.012406	0.0183296
VIT_01s0011g01400	37	57	54	86	79	93	47	41	44	10	8	7	70	59	51	23	23	14	1	1209657	1211516	+	VIT_01s0011g01400	--	K01889 phenylalanyl-tRNA synthetase alpha chain [EC:6.1.1.20] | (RefSeq) phenylalanine--tRNA ligase, chloroplastic/mitochondrial (A)	ko00970: Aminoacyl-tRNA biosynthesis	unnamed protein product, partial [Vitis vinifera]	--	D7T9N5_VITVI SubName: Full=Uncharacterized protein {ECO:0000313|EMBL:CBI27206.3};	--	--	--	--	--	--	31.671	2.57358	3.47797e-10	7.72276e-10	up	14.2724	1.32207	0.0161151	0.0227035	up	66.3959	0.69186	0.00661004	0.0101241
VIT_01s0011g01420	1268	1755	1405	1429	1184	1344	915	912	946	592	551	580	1362	1466	1151	1868	1656	1689	1	1226344	1240877	+	VIT_01s0011g01420	--	K00972 UDP-N-acetylglucosamine/UDP-N-acetylgalactosamine diphosphorylase [EC:2.7.7.23 2.7.7.83] | (RefSeq) UDP-N-acetylglucosamine diphosphorylase 1 (A)	ko00520: Amino sugar and nucleotide sugar metabolism; ko01100: Metabolic pathways; ko01250: Biosynthesis of nucleotide sugars	PREDICTED: UDP-N-acetylglucosamine diphosphorylase 1 [Vitis vinifera]	UAP1_ARATH RecName: Full=UDP-N-acetylglucosamine diphosphorylase 1; EC=2.7.7.23; AltName: Full=N-acetylglucosamine-1-phosphate uridylyltransferase 1; AltName: Full=UDP-N-acetylgalactosamine diphosphorylase 1; EC=2.7.7.83;	D7T9N2_VITVI SubName: Full=Uncharacterized protein {ECO:0000313|EMBL:CBI27203.3};	UDP-N-acetylglucosamine pyrophosphorylase	GO:0005886,plasma membrane; GO:0052630,UDP-N-acetylgalactosamine diphosphorylase activity; GO:0003977,UDP-N-acetylglucosamine diphosphorylase activity; GO:0009793,embryo development ending in seed dormancy; GO:0009553,embryo sac development; GO:0009555,pollen development; GO:0019276,UDP-N-acetylgalactosamine metabolic process; GO:0006048,UDP-N-acetylglucosamine biosynthetic process; GO:0006047,UD…	PF01704.21:UTP--glucose-1-phosphate uridylyltransferase	--	--	--	915.159	0.934308	5.39325e-33	2.23344e-32	false	1163.03	1.64913	2.05392e-96	2.54232e-95	up	1389.4	-0.273127	0.00034462	0.000605372
VIT_01s0011g01530	84	114	88	43	43	50	44	23	40	45	46	46	61	54	38	64	46	57	1	1340790	1343491	-	VIT_01s0011g01530	--	--	--	unnamed protein product, partial [Vitis vinifera]	--	D7T9M1_VITVI SubName: Full=Uncharacterized protein {ECO:0000313|EMBL:CBI27192.3};	--	--	--	--	--	--	48.0298	-0.118091	0.673089	0.701975	FALSE	50.5805	0.335083	0.233671	0.274404	FALSE	70.7618	-1.18329	1.84942e-06	3.95994e-06
VIT_01s0011g01590	1574	1949	1648	907	1020	1024	1484	1668	1499	1723	1625	1666	866	932	868	534	555	642	1	1386743	1417818	+	VIT_01s0011g01590	--	K18670 dual specificity protein kinase YAK1 [EC:2.7.12.1] | (RefSeq) serine/threonine-protein kinase minibrain (A)	--	unnamed protein product, partial [Vitis vinifera]	YAK1_ARATH RecName: Full=Dual specificity protein kinase YAK1 homolog {ECO:0000305}; Short=AtYAK1 {ECO:0000303|PubMed:26452715}; EC=2.7.12.1 {ECO:0000269|PubMed:26452715}; AltName: Full=Dual specificity tyrosine-phosphorylation-regulated kinase YAK1 {ECO:0000305};	F6HF61_VITVI RecName: Full=Protein kinase domain-containing protein {ECO:0000259|PROSITE:PS50011};	Dual-specificity tyrosine-phosphorylation regulated kinase	GO:0005737,cytoplasm; GO:0009506,plasmodesma; GO:0005524,ATP binding; GO:0106310,protein serine kinase activity; GO:0004674,protein serine/threonine kinase activity; GO:0004712,protein serine/threonine/tyrosine kinase activity; GO:0004713,protein tyrosine kinase activity; GO:0018105,peptidyl-serine phosphorylation; GO:0018107,peptidyl-threonine phosphorylation; GO:0009789,positive regulation of a…	PF00069.28:Protein kinase domain	--	--	--	1318.49	-1.18221	6.01575e-87	4.97325e-86	down	1110.44	-1.48453	2.28364e-84	2.544e-83	down	1361.83	-0.923731	2.13805e-34	1.22287e-33
VIT_01s0011g01600	474	531	527	309	313	377	218	262	200	522	454	523	310	293	296	297	299	315	1	1418626	1422378	+	VIT_01s0011g01600	--	K23200 putative arabinosyltransferase [EC:2.4.2.-] | (RefSeq) probable arabinosyltransferase ARAD1 (A)	--	hypothetical protein VITISV_007510 [Vitis vinifera]	ARAD1_ARATH RecName: Full=Probable arabinosyltransferase ARAD1; EC=2.4.2.-; AltName: Full=Arabinan alpha-1,5-arabinosyltransferase; AltName: Full=L-Arabinosyltransferase; AltName: Full=Protein ARABINAN DEFICIENT 1;	F6HF60_VITVI RecName: Full=Exostosin domain-containing protein {ECO:0000259|Pfam:PF03016};	Acetylglucosaminyltransferase EXT1/exostosin 1	GO:0005768,endosome; GO:0005794,Golgi apparatus; GO:0000139,Golgi membrane; GO:0000138,Golgi trans cisterna; GO:0016021,integral component of membrane; GO:0005802,trans-Golgi network; GO:0016757,glycosyltransferase activity; GO:0071555,cell wall organization; GO:0045489,pectin biosynthetic process; GO:0006486,protein glycosylation; GO:0003674,molecular_function; GO:0003824,catalytic activity; GO:…	PF03016.18:Exostosin family	--	--	--	409.368	-1.00854	4.51382e-24	1.5534e-23	down	398.485	-0.666976	7.51709e-10	1.94696e-09	false	424.438	-0.737812	2.73615e-10	7.46795e-10
VIT_01s0011g01630	523	543	504	851	745	783	373	359	342	169	170	154	556	519	498	198	176	187	1	1426694	1459820	-	VIT_01s0011g01630	Protein NAP1 [Source:Projected from Arabidopsis thaliana (AT2G35110) UniProtKB/Swiss-Prot%3BAcc:Q5S2C4]	K05750 NCK-associated protein 1 | (RefSeq) protein NAP1 (A)	--	unnamed protein product, partial [Vitis vinifera]	NCKP1_ARATH RecName: Full=Protein NAP1; AltName: Full=ARP2/3 regulatory protein subunit NAPP; AltName: Full=NAP of plants; AltName: Full=Nck-associated protein 1; Short=AtNAP1; Short=AtNAP125; AltName: Full=Protein GNARLED; AltName: Full=p125Nap1;	D7T9L3_VITVI SubName: Full=Uncharacterized protein {ECO:0000313|EMBL:CBI27184.3};	Membrane-associated hematopoietic protein	GO:0005789,endoplasmic reticulum membrane; GO:0005634,nucleus; GO:0031209,SCAR complex; GO:0007015,actin filament organization; GO:0045010,actin nucleation; GO:0016477,cell migration; GO:0000902,cell morphogenesis; GO:0030031,cell projection assembly; GO:0030866,cortical actin cytoskeleton organization; GO:0009825,multidimensional cell growth; GO:0045893,positive regulation of DNA-templated trans…	PF09735.12:Nck-associated protein 1	--	--	--	327.68	1.40127	2.7909e-35	1.20408e-34	up	175.334	0.237311	0.123235	0.152472	false	651.215	0.476036	1.42309e-06	3.0713e-06
VIT_01s0011g01660	403	574	548	1470	1420	1464	623	744	659	426	404	383	951	950	828	502	428	512	1	1500658	1504391	+	VIT_01s0011g01660	--	K08511 vesicle-associated membrane protein 72 | (RefSeq) putative vesicle-associated membrane protein 726 (A)	--	PREDICTED: putative vesicle-associated membrane protein 726 [Vitis vinifera]	VA726_ARATH RecName: Full=Putative vesicle-associated membrane protein 726; Short=AtVAMP726;	A5BQJ0_VITVI SubName: Full=Uncharacterized protein {ECO:0000313|EMBL:CAN81365.1};	Synaptobrevin/VAMP-like protein	GO:0031901,early endosome membrane; GO:0005768,endosome; GO:0016021,integral component of membrane; GO:0005886,plasma membrane; GO:0015031,protein transport; GO:0016192,vesicle-mediated transport; GO:0006810,transport; GO:0008104,protein localization; GO:0008150,biological_process; GO:0009987,cellular process; GO:0033036,macromolecule localization; GO:0045184,establishment of protein localization…	PF00957.24:Synaptobrevin	--	--	--	633.516	0.897183	7.83549e-28	2.9295e-27	false	441.418	0.299578	0.00425646	0.00645308	false	954.983	1.40221	1.98836e-59	1.72725e-58
VIT_01s0011g01740	46	78	56	134	119	135	120	116	96	43	44	48	121	124	108	134	101	134	1	1550844	1552963	+	VIT_01s0011g01740	--	--	--	PREDICTED: protein PHLOEM PROTEIN 2-LIKE A9 isoform X6 [Vitis vinifera]	P2A09_ARATH RecName: Full=Protein PHLOEM PROTEIN 2-LIKE A9; Short=AtPP2-A9;	F6HF56_VITVI SubName: Full=Uncharacterized protein {ECO:0000313|EMBL:CCB51012.1};	--	GO:0030246,carbohydrate binding; GO:0003674,molecular_function; GO:0005488,binding	PF14299.9:Phloem protein 2	--	--	--	77.9962	1.11363	6.23992e-07	1.16313e-06	up	84.318	1.49885	1.38466e-10	3.73702e-10	up	92.3631	1.00332	5.72453e-06	1.1784e-05
VIT_01s0011g01780	639	681	635	246	291	269	153	192	142	686	680	686	967	1034	1011	680	633	747	1	1563204	1564707	+	VIT_01s0011g01780	--	--	--	unnamed protein product, partial [Vitis vinifera]	P2A05_ARATH RecName: Full=Protein PHLOEM PROTEIN 2-LIKE A5; Short=AtPP2-A5; EC=3.2.2.6 {ECO:0000255|PROSITE-ProRule:PRU00204};	D7T9K0_VITVI SubName: Full=Uncharacterized protein {ECO:0000313|EMBL:CBI27171.3};	--	GO:0005737,cytoplasm; GO:0012505,endomembrane system; GO:0005634,nucleus; GO:0030246,carbohydrate binding; GO:0050135,NAD(P)+ nucleosidase activity; GO:0061809,NAD+ nucleotidase, cyclic ADP-ribose generating; GO:0002213,defense response to insect; GO:0009867,jasmonic acid mediated signaling pathway; GO:0032260,response to jasmonic acid stimulus involved in jasmonic acid and ethylene-dependent sys…	PF14299.9:Phloem protein 2	--	--	--	830.734	0.283118	0.000119681	0.000190645	false	682.854	0.0548632	0.524268	0.569184	FALSE	467.722	-1.39993	1.04209e-33	5.885e-33
VIT_01s0011g01790	48	42	62	18	15	24	34	24	34	44	58	37	31	33	41	134	135	181	1	1569135	1570145	+	VIT_01s0011g01790	--	--	--	PREDICTED: lectin [Vitis vinifera]	P2A01_ARATH RecName: Full=Protein PHLOEM PROTEIN 2-LIKE A1; Short=AtPP2-A1;	D7T9J9_VITVI SubName: Full=Uncharacterized protein {ECO:0000313|EMBL:CBI27170.3};	--	GO:0030246,carbohydrate binding; GO:0043394,proteoglycan binding; GO:0009625,response to insect; GO:0003674,molecular_function; GO:0005488,binding; GO:0005515,protein binding; GO:0097367,carbohydrate derivative binding; GO:0008150,biological_process; GO:0009605,response to external stimulus; GO:0009607,response to biotic stimulus; GO:0043207,response to external biotic stimulus; GO:0044419,biolog…	PF14299.9:Phloem protein 2	--	--	--	41.3912	-0.674778	0.0311871	0.0395753	false	98.5841	1.74051	5.70289e-14	1.7926e-13	up	35.6701	-1.5488	3.6568e-05	7.01767e-05
VIT_01s0011g01810	120	189	142	18	25	18	308	360	316	1038	921	835	112	68	88	250	250	318	1	1582828	1584185	+	VIT_01s0011g01810	--	--	--	PREDICTED: cysteine-rich and transmembrane domain-containing protein A [Vitis vinifera]	--	F6HFS8_VITVI SubName: Full=Uncharacterized protein {ECO:0000313|EMBL:CCB51009.1};	--	--	--	--	--	--	549.805	-3.65387	1.31774e-185	2.07965e-184	down	593.391	-1.72192	4.66555e-58	3.76413e-57	down	86.7468	-2.98877	1.14368e-27	5.70848e-27
VIT_01s0011g01830	2749	3471	2913	2804	2724	2909	3974	4297	3858	1634	1618	1521	3127	3124	2923	4799	4451	4558	1	1589441	1597780	-	VIT_01s0011g01830	Lecithin-cholesterol acyltransferase-like 4 [Source:Projected from Arabidopsis thaliana (AT4G19860) UniProtKB/Swiss-Prot%3BAcc:Q71N54]	K22389 phospholipase A1 [EC:3.1.1.32] | (RefSeq) lecithin-cholesterol acyltransferase-like 4 (A)	ko00564: Glycerophospholipid metabolism; ko00592: alpha-Linolenic acid metabolism; ko01100: Metabolic pathways; ko01110: Biosynthesis of secondary metabolites	PREDICTED: lecithin-cholesterol acyltransferase-like 4 [Vitis vinifera]	LCAT4_ARATH RecName: Full=Lecithin-cholesterol acyltransferase-like 4; EC=2.3.1.-;	D7T9J5_VITVI SubName: Full=Uncharacterized protein {ECO:0000313|EMBL:CBI27166.3};	Lecithin:cholesterol acyltransferase (LCAT)/Acyl-ceramide synthase	GO:0005737,cytoplasm; GO:0005829,cytosol; GO:0008374,O-acyltransferase activity; GO:0004620,phospholipase activity; GO:0006629,lipid metabolic process; GO:0009395,phospholipid catabolic process; GO:0003674,molecular_function; GO:0003824,catalytic activity; GO:0016740,transferase activity; GO:0016746,acyltransferase activity; GO:0016747,acyltransferase activity, transferring groups other than amin…	PF02450.18:Lecithin:cholesterol acyltransferase	--	--	--	2258.3	0.670666	2.12146e-45	1.08126e-44	false	3114.58	1.58395	1.07602e-156	2.04205e-155	up	2916.65	-0.228795	3.48625e-05	6.69997e-05
VIT_01s0011g01850	105	171	126	390	385	413	225	306	276	87	94	94	379	322	394	106	99	145	1	1610195	1620221	+	VIT_01s0011g01850	Cytochrome c6%2C chloroplastic [Source:Projected from Arabidopsis thaliana (AT5G45040) UniProtKB/Swiss-Prot%3BAcc:Q93VA3]	K08906 cytochrome c6 | (RefSeq) cytochrome c6, chloroplastic (A)	ko00195: Photosynthesis; ko01100: Metabolic pathways	PREDICTED: cytochrome c6, chloroplastic [Vitis vinifera]	CYC6_ARATH RecName: Full=Cytochrome c6, chloroplastic {ECO:0000303|PubMed:12037572}; AltName: Full=Cytochrome c-552; Short=Atc6 {ECO:0000303|PubMed:12037572}; AltName: Full=Cytochrome c-553; AltName: Full=Cytochrome c553; AltName: Full=Soluble cytochrome f; Flags: Precursor;	D7T9J4_VITVI RecName: Full=Cytochrome c-553 {ECO:0000256|ARBA:ARBA00033211}; AltName: Full=Cytochrome c553 {ECO:0000256|ARBA:ARBA00031247}; AltName: Full=Soluble cytochrome f {ECO:0000256|ARBA:ARBA00030448};	--	GO:0009543,chloroplast thylakoid lumen; GO:0009055,electron transfer activity; GO:0020037,heme binding; GO:0005506,iron ion binding; GO:0015979,photosynthesis; GO:0003674,molecular_function; GO:0003824,catalytic activity; GO:0016491,oxidoreductase activity; GO:0005488,binding; GO:0046906,tetrapyrrole binding; GO:0097159,organic cyclic compound binding; GO:1901363,heterocyclic compound binding; GO…	PF13442.9:Cytochrome C oxidase, cbb3-type, subunit III	--	--	--	216.07	1.72258	3.10663e-30	1.21713e-29	up	103.877	0.393602	0.0570842	0.0744042	false	257.65	1.45749	1.23151e-24	5.7156e-24
VIT_01s0011g01860	9	6	12	75	47	77	79	61	48	8	5	6	48	46	80	26	21	7	1	1620551	1621773	+	VIT_01s0011g01860	--	--	--	unnamed protein product, partial [Vitis vinifera]	--	F6HFS5_VITVI SubName: Full=Uncharacterized protein {ECO:0000313|EMBL:CCB51006.1};	--	--	--	--	--	--	29.9893	2.93538	3.92919e-10	8.70261e-10	up	12.3116	1.57294	0.0144284	0.0204544	up	36.3559	2.74956	1.00366e-10	2.80601e-10
VIT_01s0011g01890	153	208	171	186	190	223	71	58	65	177	165	151	62	44	62	23	19	21	1	1634897	1639724	-	VIT_01s0011g01890	--	K07393 glutathionyl-hydroquinone reductase [EC:1.8.5.7] | (RefSeq) glutathionyl-hydroquinone reductase YqjG (A)	--	PREDICTED: uncharacterized protein LOC100245685 [Vitis vinifera]	--	D7T9J1_VITVI RecName: Full=GST C-terminal domain-containing protein {ECO:0000259|PROSITE:PS50405};	Predicted glutathione S-transferase	GO:0005737,cytoplasm; GO:0004364,glutathione transferase activity; GO:0006749,glutathione metabolic process; GO:0042221,response to chemical; GO:0003674,molecular_function; GO:0003824,catalytic activity; GO:0016740,transferase activity; GO:0016765,transferase activity, transferring alkyl or aryl (other than methyl) groups; GO:0006518,peptide metabolic process; GO:0006575,cellular modified amino a…	PF13409.9:Glutathione S-transferase, N-terminal domain	--	--	--	115.362	-1.82373	2.34789e-20	7.36581e-20	down	91.0578	-2.91666	2.00876e-29	1.01587e-28	down	186.743	0.0595779	0.701226	0.740867
VIT_01s0011g01900	2669	3574	3152	524	633	561	517	569	480	9049	8769	8705	900	836	850	2387	2180	2331	1	1640477	1643816	+	VIT_01s0011g01900	--	K07393 glutathionyl-hydroquinone reductase [EC:1.8.5.7] | (RefSeq) glutathionyl-hydroquinone reductase YqjG (A)	--	unnamed protein product, partial [Vitis vinifera]	--	F6HFS2_VITVI RecName: Full=GST C-terminal domain-containing protein {ECO:0000259|PROSITE:PS50405};	Predicted glutathione S-transferase	GO:0005737,cytoplasm; GO:0004364,glutathione transferase activity; GO:0006749,glutathione metabolic process; GO:0042221,response to chemical; GO:0003674,molecular_function; GO:0003824,catalytic activity; GO:0016740,transferase activity; GO:0016765,transferase activity, transferring alkyl or aryl (other than methyl) groups; GO:0006518,peptide metabolic process; GO:0006575,cellular modified amino a…	PF13409.9:Glutathione S-transferase, N-terminal domain	--	--	--	5232.56	-3.63046	0	0	down	5495.06	-1.89218	1.67253e-306	7.23223e-305	down	1889.87	-2.56184	5.36306e-233	2.0504e-231
VIT_01s0011g01920	1	0	0	8	14	5	2	13	6	2	0	0	48	46	37	13	7	9	1	1651392	1652407	+	VIT_01s0011g01920	--	--	--	PREDICTED: protein EXORDIUM-like 7 [Vitis vinifera]	EXOL7_ARATH RecName: Full=Protein EXORDIUM-like 7; Flags: Precursor;	A5BPH3_VITVI SubName: Full=Uncharacterized protein {ECO:0000313|EMBL:CAN61638.1};	--	GO:0048046,apoplast; GO:0005615,extracellular space; GO:0005575,cellular_component; GO:0005576,extracellular region; GO:0110165,cellular anatomical entity	PF04674.15:Phosphate-induced protein 1 conserved region	--	--	--	20.1065	5.76137	1.12451e-07	2.19301e-07	up	-	-	-	-	-	-	-	-	-
VIT_01s0011g01930	342	458	361	326	373	369	160	206	205	476	468	478	292	281	254	176	230	221	1	1652408	1663053	-	VIT_01s0011g01930	--	K01988 lactosylceramide 4-alpha-galactosyltransferase [EC:2.4.1.228] | (RefSeq) lactosylceramide 4-alpha-galactosyltransferase-like (A)	ko00601: Glycosphingolipid biosynthesis - lacto and neolacto series; ko00603: Glycosphingolipid biosynthesis - globo and isoglobo series; ko01100: Metabolic pathways	PREDICTED: uncharacterized protein At4g19900 [Vitis vinifera]	Y4990_ARATH RecName: Full=Uncharacterized protein At4g19900;	F6HFR9_VITVI RecName: Full=Gb3_synth domain-containing protein {ECO:0000259|Pfam:PF04572};	Alpha-1,4-N-acetylglucosaminyltransferase	--	PF04572.15:Alpha 1,4-glycosyltransferase conserved region	--	--	--	384.537	-1.05494	9.93809e-26	3.54627e-25	down	338.188	-1.13052	1.26023e-19	4.86859e-19	down	369.672	-0.230993	0.0480525	0.0650556
VIT_01s0011g01940	1221	1403	1184	756	634	763	452	530	449	833	928	904	383	354	375	404	497	532	1	1665068	1669834	-	VIT_01s0011g01940	--	--	--	PREDICTED: uncharacterized protein LOC104879015 isoform X4 [Vitis vinifera]	NRPB_SOYBN RecName: Full=DCD domain-containing protein NRP-B {ECO:0000305}; AltName: Full=N-rich protein B {ECO:0000303|PubMed:18490446};	F6HFR8_VITVI RecName: Full=DCD domain-containing protein {ECO:0000259|PROSITE:PS51222};	--	GO:0005737,cytoplasm; GO:0034976,response to endoplasmic reticulum stress; GO:0009414,response to water deprivation; GO:0006950,response to stress; GO:0008150,biological_process; GO:0009987,cellular process; GO:0033554,cellular response to stress; GO:0050896,response to stimulus; GO:0051716,cellular response to stimulus; GO:0001101,response to acid chemical; GO:0009415,response to water; GO:00096…	PF10539.12:Development and cell death domain	--	--	--	655.414	-1.53404	2.44765e-68	1.69076e-67	down	677.664	-0.846938	2.74324e-16	9.44991e-16	false	1000.93	-0.942574	2.03883e-27	1.01012e-26
VIT_01s0011g01970	495	658	516	47	50	32	16	11	10	515	492	477	18	24	15	767	749	876	1	1692029	1696196	+	VIT_01s0011g01970	--	--	--	PREDICTED: pentatricopeptide repeat-containing protein At2g35130 isoform X1 [Vitis vinifera]	PP186_ARATH RecName: Full=Pentatricopeptide repeat-containing protein At2g35130;	F6HFR7_VITVI RecName: Full=PPR_long domain-containing protein {ECO:0000259|Pfam:PF17177};	FOG: PPR repeat	--	PF13041.9:PPR repeat family	--	--	--	279.437	-4.97449	1.73461e-116	1.8198e-115	down	646.039	0.738434	1.143e-16	3.99179e-16	false	307.459	-3.80428	7.74901e-108	1.13996e-106
VIT_01s0011g01980	255	338	293	31	16	29	15	25	18	66	82	67	10	17	11	104	88	64	1	1696320	1697692	+	VIT_01s0011g01980	--	--	--	PREDICTED: uncharacterized protein LOC104879009 [Vitis vinifera]	FLA21_ARATH RecName: Full=Fasciclin-like arabinogalactan protein 21; Flags: Precursor;	F6HFR6_VITVI SubName: Full=Uncharacterized protein {ECO:0000313|EMBL:CCB50997.1};	--	GO:0031225,anchored component of membrane; GO:0005576,extracellular region; GO:0005575,cellular_component; GO:0016020,membrane; GO:0031224,intrinsic component of membrane; GO:0110165,cellular anatomical entity	PF02469.25:Fasciclin domain	--	--	--	45.0914	-2.77388	1.41852e-15	3.87714e-15	down	78.6342	0.305062	0.220408	0.260146	FALSE	164.485	-3.65729	8.67301e-60	7.57335e-59
VIT_01s0011g01990	197	270	247	456	563	510	140	155	142	53	58	65	205	223	210	80	62	87	1	1705049	1708603	+	VIT_01s0011g01990	Glycine cleavage system H protein [Source:UniProtKB/TrEMBL%3BAcc:D7T9I4]	K02437 glycine cleavage system H protein | (RefSeq) glycine cleavage system H protein 2, mitochondrial (A)	ko00260: Glycine, serine and threonine metabolism; ko00630: Glyoxylate and dicarboxylate metabolism; ko00785: Lipoic acid metabolism; ko01100: Metabolic pathways; ko01110: Biosynthesis of secondary metabolites; ko01200: Carbon metabolism	PREDICTED: glycine cleavage system H protein 2, mitochondrial [Vitis vinifera]	GCSH2_ARATH RecName: Full=Glycine cleavage system H protein 2, mitochondrial; Flags: Precursor;	D7T9I4_VITVI RecName: Full=Glycine cleavage system H protein {ECO:0000256|RuleBase:RU364055};	Glycine cleavage system H protein (lipoate-binding)	GO:0005737,cytoplasm; GO:0005960,glycine cleavage complex; GO:0005739,mitochondrion; GO:0005524,ATP binding; GO:0019464,glycine decarboxylation via glycine cleavage system; GO:0009249,protein lipoylation; GO:0000166,nucleotide binding; GO:0003674,molecular_function; GO:0005488,binding; GO:0017076,purine nucleotide binding; GO:0030554,adenyl nucleotide binding; GO:0032553,ribonucleotide binding; G…	PF01597.22:Glycine cleavage H-protein	--	--	--	128.75	1.58644	6.91049e-18	2.02583e-17	up	67.3844	0.426412	0.0872468	0.11054	false	366.491	0.988119	5.80719e-15	1.98408e-14
VIT_01s0011g02000	68	111	84	205	174	194	423	460	384	630	523	528	670	661	619	384	303	338	1	1710141	1715609	-	VIT_01s0011g02000	Carboxypeptidase [Source:UniProtKB/TrEMBL%3BAcc:D7T9I3]	K16297 serine carboxypeptidase-like clade II [EC:3.4.16.-] | (RefSeq) serine carboxypeptidase-like 35 (A)	--	PREDICTED: serine carboxypeptidase-like 35 isoform X3 [Vitis vinifera]	SCP35_ARATH RecName: Full=Serine carboxypeptidase-like 35; EC=3.4.16.-; Flags: Precursor;	D7T9I3_VITVI RecName: Full=Carboxypeptidase {ECO:0000256|RuleBase:RU361156}; EC=3.4.16.- {ECO:0000256|RuleBase:RU361156};	Serine carboxypeptidases (lysosomal cathepsin A)	GO:0005576,extracellular region; GO:0004185,serine-type carboxypeptidase activity; GO:0006508,proteolysis; GO:0003674,molecular_function; GO:0003824,catalytic activity; GO:0004180,carboxypeptidase activity; GO:0008233,peptidase activity; GO:0008236,serine-type peptidase activity; GO:0008238,exopeptidase activity; GO:0016787,hydrolase activity; GO:0017171,serine hydrolase activity; GO:0070008,seri…	PF00450.25:Serine carboxypeptidase	--	--	--	601.086	-0.0563116	0.500486	0.536079	FALSE	447.174	-0.660961	4.7522e-09	1.17174e-08	false	135.992	1.01706	3.9582e-08	9.50441e-08
VIT_01s0011g02020	26	20	22	65	57	74	118	147	128	147	143	119	298	297	313	244	224	219	1	1723811	1725892	+	VIT_01s0011g02020	--	K02437 glycine cleavage system H protein | (RefSeq) glycine cleavage system H protein 2, mitochondrial (A)	ko00260: Glycine, serine and threonine metabolism; ko00630: Glyoxylate and dicarboxylate metabolism; ko00785: Lipoic acid metabolism; ko01100: Metabolic pathways; ko01110: Biosynthesis of secondary metabolites; ko01200: Carbon metabolism	Glycine cleavage system H protein 2, mitochondrial [Vitis vinifera]	GCSH2_ARATH RecName: Full=Glycine cleavage system H protein 2, mitochondrial; Flags: Precursor;	F6HFR4_VITVI SubName: Full=Uncharacterized protein {ECO:0000313|EMBL:CCB50995.1};	Glycine cleavage system H protein (lipoate-binding)	GO:0005737,cytoplasm; GO:0005960,glycine cleavage complex; GO:0005739,mitochondrion; GO:0005524,ATP binding; GO:0019464,glycine decarboxylation via glycine cleavage system; GO:0009249,protein lipoylation; GO:0000166,nucleotide binding; GO:0003674,molecular_function; GO:0005488,binding; GO:0017076,purine nucleotide binding; GO:0030554,adenyl nucleotide binding; GO:0032553,ribonucleotide binding; G…	PF01597.22:Glycine cleavage H-protein	--	--	--	212.129	0.880748	2.91657e-10	6.49626e-10	false	182.987	0.80063	3.39487e-07	7.41554e-07	false	43.124	1.39625	2.53898e-05	4.93753e-05
VIT_01s0011g02030	289	319	337	843	820	854	278	336	267	271	277	233	1456	1398	1363	286	258	305	1	1727310	1732878	-	VIT_01s0011g02030	Carboxypeptidase [Source:UniProtKB/TrEMBL%3BAcc:D7T9I1]	K16297 serine carboxypeptidase-like clade II [EC:3.4.16.-] | (RefSeq) serine carboxypeptidase-like 35 (A)	--	PREDICTED: serine carboxypeptidase-like 35 isoform X1 [Vitis vinifera]	SCP35_ARATH RecName: Full=Serine carboxypeptidase-like 35; EC=3.4.16.-; Flags: Precursor;	D7T9I1_VITVI RecName: Full=Carboxypeptidase {ECO:0000256|RuleBase:RU361156}; EC=3.4.16.- {ECO:0000256|RuleBase:RU361156};	Serine carboxypeptidases (lysosomal cathepsin A)	GO:0005576,extracellular region; GO:0004185,serine-type carboxypeptidase activity; GO:0006508,proteolysis; GO:0003674,molecular_function; GO:0003824,catalytic activity; GO:0004180,carboxypeptidase activity; GO:0008233,peptidase activity; GO:0008236,serine-type peptidase activity; GO:0008238,exopeptidase activity; GO:0016787,hydrolase activity; GO:0017171,serine hydrolase activity; GO:0070008,seri…	PF00450.25:Serine carboxypeptidase	--	--	--	780.144	2.16093	8.37226e-151	1.082e-149	up	270.852	0.17003	0.19079	0.227724	FALSE	564.54	1.29302	9.68126e-37	5.81165e-36
VIT_01s0011g02070	550	785	627	804	746	744	512	547	502	390	353	364	993	936	897	592	524	549	1	1751432	1756010	-	VIT_01s0011g02070	--	K06950 uncharacterized protein | (RefSeq) uncharacterized LOC100249303 (A)	--	hypothetical protein VITISV_003303 [Vitis vinifera]	--	A5C8X7_VITVI RecName: Full=HDc domain-containing protein {ECO:0000259|SMART:SM00471};	--	GO:0005524,ATP binding; GO:0000166,nucleotide binding; GO:0003674,molecular_function; GO:0005488,binding; GO:0017076,purine nucleotide binding; GO:0030554,adenyl nucleotide binding; GO:0032553,ribonucleotide binding; GO:0032555,purine ribonucleotide binding; GO:0032559,adenyl ribonucleotide binding; GO:0035639,purine ribonucleoside triphosphate binding; GO:0036094,small molecule binding; GO:00431…	PF01966.25:HD domain	--	--	--	628.979	1.08024	4.11247e-41	1.96186e-40	up	462.143	0.640718	3.56114e-10	9.41016e-10	false	701.529	0.116345	0.190513	0.231172
VIT_01s0011g02130	218	327	346	128	133	164	175	198	173	258	244	260	160	156	151	254	271	263	1	1819882	1823470	-	VIT_01s0011g02130	--	--	--	PREDICTED: uncharacterized protein LOC100250730 isoform X1 [Vitis vinifera]	--	D7T9H0_VITVI RecName: Full=LysM domain-containing protein {ECO:0000259|PROSITE:PS51782};	--	GO:0005886,plasma membrane; GO:0005575,cellular_component; GO:0016020,membrane; GO:0071944,cell periphery; GO:0110165,cellular anatomical entity	PF01476.23:LysM domain	--	--	--	209.696	-0.978147	2.5818e-13	6.52905e-13	false	257.682	0.100026	0.435351	0.482653	FALSE	220.566	-1.17802	2.00717e-12	6.14184e-12
VIT_01s0011g02200	3433	4647	3968	5601	5771	5493	5556	6388	5315	1198	1089	1206	6169	6049	5474	3783	3627	3923	1	1923726	1928025	+	VIT_01s0011g02200	Glutamine synthetase [Source:UniProtKB/TrEMBL%3BAcc:A5AP38]	K01915 glutamine synthetase [EC:6.3.1.2] | (RefSeq) GS; glutamine synthetase (A)	ko00220: Arginine biosynthesis; ko00250: Alanine, aspartate and glutamate metabolism; ko00630: Glyoxylate and dicarboxylate metabolism; ko00910: Nitrogen metabolism; ko01100: Metabolic pathways; ko01230: Biosynthesis of amino acids	PREDICTED: glutamine synthetase isoform X1 [Vitis vinifera]	GLNA_VIGAC RecName: Full=Glutamine synthetase nodule isozyme; Short=GS; EC=6.3.1.2; AltName: Full=Glutamate--ammonia ligase;	A5AP38_VITVI RecName: Full=Glutamine synthetase {ECO:0000256|ARBA:ARBA00012937, ECO:0000256|RuleBase:RU004356}; EC=6.3.1.2 {ECO:0000256|ARBA:ARBA00012937, ECO:0000256|RuleBase:RU004356};	Glutamine synthetase	GO:0005737,cytoplasm; GO:0005524,ATP binding; GO:0004356,glutamate-ammonia ligase activity; GO:0006542,glutamine biosynthetic process; GO:0000166,nucleotide binding; GO:0003674,molecular_function; GO:0005488,binding; GO:0017076,purine nucleotide binding; GO:0030554,adenyl nucleotide binding; GO:0032553,ribonucleotide binding; GO:0032555,purine ribonucleotide binding; GO:0032559,adenyl ribonucleot…	PF00120.27:Glutamine synthetase, catalytic domain	--	--	--	3310.14	2.06817	0	0	up	2485.38	1.7489	1.10969e-193	2.57724e-192	up	4756.87	0.374633	6.84614e-12	2.03783e-11
VIT_01s0011g02260	871	1061	861	191	161	179	115	134	123	113	163	131	160	200	164	347	354	379	1	1989810	1993774	+	VIT_01s0011g02260	--	--	--	PREDICTED: probable metal-nicotianamine transporter YSL7 [Vitis vinifera]	YSL7_ARATH RecName: Full=Probable metal-nicotianamine transporter YSL7; AltName: Full=Protein YELLOW STRIPE LIKE 7; Short=AtYSL7;	F6HF40_VITVI SubName: Full=Uncharacterized protein {ECO:0000313|EMBL:CCB50980.1};	--	GO:0016021,integral component of membrane; GO:0016020,membrane; GO:0035673,oligopeptide transmembrane transporter activity; GO:0003674,molecular_function; GO:0005215,transporter activity; GO:0022857,transmembrane transporter activity; GO:0042887,amide transmembrane transporter activity; GO:1904680,peptide transmembrane transporter activity; GO:0005575,cellular_component; GO:0031224,intrinsic comp…	PF03169.18:OPT oligopeptide transporter protein	--	--	--	153.887	0.0900743	0.609347	0.642221	FALSE	249.203	1.45525	3.64157e-22	1.52354e-21	up	566.279	-2.51127	6.16667e-118	9.95279e-117
VIT_01s0011g02310	172	230	203	132	190	200	161	210	191	125	128	135	318	279	296	312	330	298	1	2088704	2090176	+	VIT_01s0011g02310	--	--	--	PREDICTED: uncharacterized protein LOC104878977 [Vitis vinifera]	--	A0A438ECV2_VITVI SubName: Full=Uncharacterized protein {ECO:0000313|EMBL:RVW45482.1};	--	--	--	--	--	--	205.88	0.93013	1.99427e-11	4.68137e-11	false	222.549	1.32862	8.0623e-20	3.13617e-19	up	187.297	-0.323622	0.062268	0.0828838
VIT_01s0011g02320	1791	2436	2248	610	692	625	2556	3192	2599	18798	17752	18471	2775	2628	2373	5223	4860	5522	1	2095422	2096890	-	VIT_01s0011g02320	--	--	--	PREDICTED: uncharacterized protein LOC100266416 [Vitis vinifera]	--	D7T9F2_VITVI SubName: Full=Uncharacterized protein {ECO:0000313|EMBL:CBI27123.3};	--	--	PF06880.14:Protein of unknown function (DUF1262)	--	--	--	11216.1	-3.09574	0	0	down	11615	-1.76794	0	0	down	1420.62	-1.85931	3.24276e-115	5.09468e-114
VIT_01s0011g02330	1020	1242	1088	3795	4250	3865	2146	2377	2073	1525	1406	1364	2202	2242	2152	688	780	789	1	2096891	2101462	+	VIT_01s0011g02330	--	--	--	PREDICTED: uncharacterized protein LOC100261208 [Vitis vinifera]	--	D7T9F1_VITVI SubName: Full=Uncharacterized protein {ECO:0000313|EMBL:CBI27122.3};	--	--	PF06880.14:Protein of unknown function (DUF1262)	--	--	--	1781.33	0.348287	2.60315e-11	6.07875e-11	false	1082.16	-0.876586	1.22714e-29	6.22985e-29	false	2475.95	1.7151	6.92429e-133	1.28695e-131
VIT_01s0011g02340	332	427	387	867	667	842	574	702	646	502	454	490	510	464	516	484	567	577	1	2104263	2125981	+	VIT_01s0011g02340	--	K20224 importin-9 | (RefSeq) importin-9 (A)	ko03013: Nucleocytoplasmic transport	unnamed protein product, partial [Vitis vinifera]	XPO2_ARATH RecName: Full=Exportin-2; Short=Exp2; AltName: Full=Cellular apoptosis susceptibility protein homolog; AltName: Full=Importin-alpha re-exporter;	D7T9F0_VITVI RecName: Full=Importin N-terminal domain-containing protein {ECO:0000259|PROSITE:PS50166};	Predicted importin 9	GO:0005829,cytosol; GO:0005635,nuclear envelope; GO:0009506,plasmodesma; GO:0005049,nuclear export signal receptor activity; GO:0031267,small GTPase binding; GO:0006611,protein export from nucleus; GO:0006606,protein import into nucleus; GO:0003674,molecular_function; GO:0140104,molecular carrier activity; GO:0140142,nucleocytoplasmic carrier activity; GO:0005488,binding; GO:0005515,protein bindi…	PF03810.22:Importin-beta N-terminal domain	--	--	--	489.334	-0.227061	0.0132221	0.0174991	false	511.105	0.222336	0.0277779	0.0378895	false	575.088	0.935845	3.33881e-18	1.28112e-17
VIT_01s0011g02360	89	140	102	22	19	29	13	26	29	979	849	878	132	127	116	149	81	110	1	2136955	2137455	-	VIT_01s0011g02360	--	K16282 E3 ubiquitin-protein ligase RHA2 [EC:2.3.2.27] | (RefSeq) RING-H2 finger protein ATL51 (A)	--	PREDICTED: RING-H2 finger protein ATL51 [Vitis vinifera]	RHA2B_ARATH RecName: Full=E3 ubiquitin-protein ligase RHA2B {ECO:0000305}; EC=2.3.2.27; AltName: Full=RING-H2 finger A2b {ECO:0000303|PubMed:9781696}; AltName: Full=RING-H2 zinc finger protein RHA2b {ECO:0000305}; AltName: Full=RING-type E3 ubiquitin transferase RHA2B {ECO:0000305};	F6HF34_VITVI RecName: Full=RING-type domain-containing protein {ECO:0000259|PROSITE:PS50089};	FOG: Predicted E3 ubiquitin ligase	GO:0005737,cytoplasm; GO:0005634,nucleus; GO:0046872,metal ion binding; GO:0000976,transcription cis-regulatory region binding; GO:0061630,ubiquitin protein ligase activity; GO:0004842,ubiquitin-protein transferase activity; GO:0009738,abscisic acid-activated signaling pathway; GO:0071456,cellular response to hypoxia; GO:0009789,positive regulation of abscisic acid-activated signaling pathway; GO…	PF13639.9:Ring finger domain	--	--	--	550.042	-3.1224	1.54569e-191	2.5225e-190	down	498.587	-2.941	9.60003e-102	1.24127e-100	down	67.6314	-2.34607	1.92466e-16	6.94915e-16
VIT_01s0011g02390	10	1	0	0	0	0	15	20	18	23	17	18	8	6	5	89	64	62	1	2147401	2148062	-	VIT_01s0011g02390	--	K16282 E3 ubiquitin-protein ligase RHA2 [EC:2.3.2.27] | (RefSeq) E3 ubiquitin-protein ligase RNF38 (A)	--	E3 ubiquitin-protein ligase RHA2B [Vitis vinifera]	RHA2B_ARATH RecName: Full=E3 ubiquitin-protein ligase RHA2B {ECO:0000305}; EC=2.3.2.27; AltName: Full=RING-H2 finger A2b {ECO:0000303|PubMed:9781696}; AltName: Full=RING-H2 zinc finger protein RHA2b {ECO:0000305}; AltName: Full=RING-type E3 ubiquitin transferase RHA2B {ECO:0000305};	A0A438ECR3_VITVI SubName: Full=E3 ubiquitin-protein ligase RHA2B {ECO:0000313|EMBL:RVW45439.1};	FOG: Predicted E3 ubiquitin ligase	GO:0005737,cytoplasm; GO:0005634,nucleus; GO:0046872,metal ion binding; GO:0000976,transcription cis-regulatory region binding; GO:0061630,ubiquitin protein ligase activity; GO:0004842,ubiquitin-protein transferase activity; GO:0009738,abscisic acid-activated signaling pathway; GO:0071456,cellular response to hypoxia; GO:0009789,positive regulation of abscisic acid-activated signaling pathway; GO…	PF13639.9:Ring finger domain	--	--	--	-	-	-	-	-	45.8518	1.94508	3.79049e-09	9.42271e-09	up	-	-	-	-
VIT_01s0011g02420	695	901	754	357	354	313	201	244	208	111	105	86	64	63	51	1073	1070	1123	1	2187275	2187979	-	VIT_01s0011g02420	--	K16282 E3 ubiquitin-protein ligase RHA2 [EC:2.3.2.27] | (RefSeq) E3 ubiquitin-protein ligase RHA2B (A)	--	PREDICTED: E3 ubiquitin-protein ligase RHA2B [Vitis vinifera]	RHA2A_ARATH RecName: Full=E3 ubiquitin-protein ligase RHA2A {ECO:0000305}; EC=2.3.2.27; AltName: Full=RING-H2 finger A2a {ECO:0000303|PubMed:9781696}; AltName: Full=RING-H2 zinc finger protein RHA2a {ECO:0000305}; AltName: Full=RING-type E3 ubiquitin transferase RHA2A {ECO:0000305};	F6HF31_VITVI RecName: Full=RING-type domain-containing protein {ECO:0000259|PROSITE:PS50089};	FOG: Predicted E3 ubiquitin ligase	GO:0005737,cytoplasm; GO:0005634,nucleus; GO:0046872,metal ion binding; GO:0061630,ubiquitin protein ligase activity; GO:0004842,ubiquitin-protein transferase activity; GO:0009738,abscisic acid-activated signaling pathway; GO:0009789,positive regulation of abscisic acid-activated signaling pathway; GO:0016567,protein ubiquitination; GO:0047484,regulation of response to osmotic stress; GO:0009651,…	PF13639.9:Ring finger domain	--	--	--	81.9389	-1.03561	2.18163e-06	3.92689e-06	down	601.4	3.48628	6.75089e-195	1.58281e-193	up	567.612	-1.31118	5.23778e-40	3.34705e-39
VIT_01s0011g02460	1039	1197	1050	1018	901	1046	601	716	633	2748	2547	2592	1545	1607	1535	667	629	682	1	2242232	2247259	+	VIT_01s0011g02460	--	K13430 serine/threonine-protein kinase PBS1 [EC:2.7.11.1] | (RefSeq) serine/threonine-protein kinase PBS1 (A)	ko04626: Plant-pathogen interaction	Proline-rich receptor-like protein kinase PERK9 [Vitis vinifera]	PERK9_ARATH RecName: Full=Proline-rich receptor-like protein kinase PERK9; EC=2.7.11.1; AltName: Full=Proline-rich extensin-like receptor kinase 9; Short=AtPERK9;	A0A438FZ02_VITVI SubName: Full=Proline-rich receptor-like protein kinase PERK9 {ECO:0000313|EMBL:RVW65148.1};	Serine/threonine protein kinase	GO:0016021,integral component of membrane; GO:0005886,plasma membrane; GO:0005524,ATP binding; GO:0019901,protein kinase binding; GO:0106310,protein serine kinase activity; GO:0004674,protein serine/threonine kinase activity; GO:0004714,transmembrane receptor protein tyrosine kinase activity; GO:0071456,cellular response to hypoxia; GO:0006468,protein phosphorylation; GO:0000166,nucleotide bindin…	PF07714.20:Protein tyrosine and serine/threonine kinase	--	--	--	2148.26	-1.02153	1.38665e-98	1.25969e-97	down	1621.03	-1.94435	1.10092e-192	2.54191e-191	down	1040	-0.267792	0.000893937	0.00150928
VIT_01s0011g02470	132	148	118	774	772	720	622	716	614	1440	1328	1337	1137	1238	1009	608	544	533	1	2251768	2252455	+	VIT_01s0011g02470	Probable calcium-binding protein CML16 [Source:Projected from Arabidopsis thaliana (AT3G25600) UniProtKB/Swiss-Prot%3BAcc:Q9LI84]	K13448 calcium-binding protein CML | (RefSeq) probable calcium-binding protein CML16 (A)	ko04626: Plant-pathogen interaction	PREDICTED: probable calcium-binding protein CML16 [Vitis vinifera]	CML16_ARATH RecName: Full=Probable calcium-binding protein CML16; AltName: Full=Calmodulin-like protein 16;	A0A438FYW2_VITVI SubName: Full=Putative calcium-binding protein CML16 {ECO:0000313|EMBL:RVW65149.1};	Calmodulin and related proteins (EF-Hand superfamily)	GO:0005509,calcium ion binding; GO:0030234,enzyme regulator activity; GO:0003674,molecular_function; GO:0005488,binding; GO:0043167,ion binding; GO:0043169,cation binding; GO:0046872,metal ion binding; GO:0098772,molecular function regulator activity	PF13499.9:EF-hand domain pair	--	--	--	1260.18	-0.550762	1.85322e-17	5.36244e-17	false	954.818	-1.23218	3.03703e-51	2.22618e-50	down	429.717	2.3928	1.33336e-84	1.58662e-83
VIT_01s0011g02480	1188	1340	1119	346	313	341	1426	1693	1449	11628	11518	11350	1520	1601	1628	2333	2445	2715	1	2253605	2261314	-	VIT_01s0011g02480	Phospholipid-transporting ATPase [Source:UniProtKB/TrEMBL%3BAcc:F6HFR1]	K01530 phospholipid-translocating ATPase [EC:7.6.2.1] | (RefSeq) putative phospholipid-transporting ATPase 9 (A)	--	PREDICTED: putative phospholipid-transporting ATPase 9 [Vitis vinifera]	ALA9_ARATH RecName: Full=Putative phospholipid-transporting ATPase 9 {ECO:0000303|PubMed:11402198}; Short=AtALA9 {ECO:0000303|PubMed:11402198}; EC=7.6.2.1 {ECO:0000305|PubMed:11402198}; AltName: Full=Aminophospholipid flippase 9 {ECO:0000303|PubMed:11402198};	F6HFR1_VITVI RecName: Full=Phospholipid-transporting ATPase {ECO:0000256|RuleBase:RU362033}; EC=7.6.2.1 {ECO:0000256|RuleBase:RU362033};	P-type ATPase	GO:0016021,integral component of membrane; GO:0005886,plasma membrane; GO:0005524,ATP binding; GO:0016887,ATP hydrolysis activity; GO:0140326,ATPase-coupled intramembrane lipid transporter activity; GO:0000287,magnesium ion binding; GO:0045332,phospholipid translocation; GO:1901703,protein localization involved in auxin polar transport; GO:0000166,nucleotide binding; GO:0003674,molecular_function…	PF16212.8:Phospholipid-translocating P-type ATPase C-terminal	--	--	--	7017.66	-3.13142	0	0	down	6897.11	-2.1533	0	0	down	790.249	-1.98668	1.90184e-97	2.57897e-96
VIT_01s0011g02500	8	7	12	55	52	48	7	15	8	5	1	4	49	47	54	2	5	14	1	2281193	2282179	+	VIT_01s0011g02500	--	--	--	PREDICTED: lysine-rich arabinogalactan protein 19 [Vitis vinifera]	--	F6HFQ9_VITVI SubName: Full=Uncharacterized protein {ECO:0000313|EMBL:CCB50967.1};	--	GO:0005886,plasma membrane; GO:0005575,cellular_component; GO:0016020,membrane; GO:0071944,cell periphery; GO:0110165,cellular anatomical entity	--	--	--	--	24.5373	3.64076	1.34926e-10	3.05088e-10	up	-	-	-	-	-	29.4057	2.39735	3.14367e-08	7.59663e-08
VIT_01s0011g02510	116	132	134	165	170	162	99	111	70	74	41	54	159	119	121	129	126	116	1	2282180	2285430	-	VIT_01s0011g02510	--	K17808 mitochondrial protein import protein ZIM17 | (RefSeq) mitochondrial protein import protein ZIM17 (A)	--	PREDICTED: mitochondrial protein import protein ZIM17 isoform X1 [Vitis vinifera]	--	D7T9D5_VITVI RecName: Full=DNL-type domain-containing protein {ECO:0000259|PROSITE:PS51501};	Uncharacterized conserved protein	GO:0005739,mitochondrion; GO:0051087,chaperone binding; GO:0008270,zinc ion binding; GO:0006457,protein folding; GO:0030150,protein import into mitochondrial matrix; GO:0050821,protein stabilization; GO:0003674,molecular_function; GO:0005488,binding; GO:0005515,protein binding; GO:0043167,ion binding; GO:0043169,cation binding; GO:0046872,metal ion binding; GO:0046914,transition metal ion binding…	PF05180.15:DNL zinc finger	--	--	--	90.8251	0.968804	1.57853e-05	2.68247e-05	false	90.2553	1.19161	2.78814e-07	6.13167e-07	up	145.312	0.260944	0.130861	0.164076
VIT_01s0011g02520	37	35	24	75	64	50	33	43	30	125	110	111	93	89	66	470	502	484	1	2286639	2292019	-	VIT_01s0011g02520	Phosphate transporter PHO1 homolog 1 [Source:Projected from Arabidopsis thaliana (AT1G68740) UniProtKB/Swiss-Prot%3BAcc:Q93ZF5]	K24195 xenotropic and polytropic retrovirus receptor 1 | (RefSeq) phosphate transporter PHO1 homolog 1 (A)	--	PREDICTED: phosphate transporter PHO1 homolog 1 [Vitis vinifera]	PHO11_ARATH RecName: Full=Phosphate transporter PHO1 homolog 1; AltName: Full=Protein PHO1 homolog 1; Short=AtPHO1;H1;	D7T9D4_VITVI SubName: Full=Uncharacterized protein {ECO:0000313|EMBL:CBI27105.3};	Predicted small molecule transporter	GO:0005737,cytoplasm; GO:0005794,Golgi apparatus; GO:0016021,integral component of membrane; GO:0005886,plasma membrane; GO:0000822,inositol hexakisphosphate binding; GO:0015114,phosphate ion transmembrane transporter activity; GO:0016036,cellular response to phosphate starvation; GO:0006817,phosphate ion transport; GO:0003674,molecular_function; GO:0005488,binding; GO:0036094,small molecule bind…	PF03124.17:EXS family	--	--	--	100.45	-0.75447	0.000116995	0.000186437	false	302.77	2.12572	1.05512e-57	8.46761e-57	up	46.806	0.853684	0.00763259	0.0116053
VIT_01s0011g02530	294	307	300	300	268	309	216	221	235	1063	998	952	517	541	469	1052	888	955	1	2301129	2308314	+	VIT_01s0011g02530	--	K15889 prenylcysteine alpha-carboxyl methylesterase [EC:3.1.1.-] | (RefSeq) probable isoprenylcysteine alpha-carbonyl methylesterase ICMEL1 (A)	ko00900: Terpenoid backbone biosynthesis; ko01100: Metabolic pathways; ko01110: Biosynthesis of secondary metabolites	PREDICTED: probable isoprenylcysteine alpha-carbonyl methylesterase ICMEL1 isoform X1 [Vitis vinifera]	ICML1_ARATH RecName: Full=Probable isoprenylcysteine alpha-carbonyl methylesterase ICMEL1 {ECO:0000303|PubMed:20868530}; EC=3.1.1.n2 {ECO:0000250|UniProtKB:Q94AS5}; AltName: Full=Isoprenylcysteine methylesterase-like protein 1 {ECO:0000303|PubMed:20868530};	D7T9D3_VITVI RecName: Full=Abhydrolase_3 domain-containing protein {ECO:0000259|Pfam:PF07859};	Carboxylesterase and related proteins	GO:0005789,endoplasmic reticulum membrane; GO:0000139,Golgi membrane; GO:0016021,integral component of membrane; GO:0010296,prenylcysteine methylesterase activity; GO:0003674,molecular_function; GO:0003824,catalytic activity; GO:0016787,hydrolase activity; GO:0016788,hydrolase activity, acting on ester bonds; GO:0051723,protein methylesterase activity; GO:0052689,carboxylic ester hydrolase activi…	PF20434.1:BD-FAE	--	--	--	780.504	-1.25234	8.6361e-62	5.49923e-61	down	981.04	-0.00604662	0.940946	0.94976	FALSE	296.025	-0.162451	0.210495	0.253219
VIT_01s0011g02570	10	5	0	0	2	0	306	479	350	18	20	19	10	12	6	2	2	10	1	2344398	2344701	+	VIT_01s0011g02570	--	--	--	unnamed protein product, partial [Vitis vinifera]	--	F6HFQ7_VITVI SubName: Full=Uncharacterized protein {ECO:0000313|EMBL:CCB50965.1};	--	--	--	--	--	--	-	-	-	-	-	-	-	-	-	-	-	-	-	-
VIT_01s0011g02580	10	6	3	4	4	4	13	4	9	105	82	83	33	22	52	5	3	1	1	2352041	2356540	+	VIT_01s0011g02580	--	--	--	PREDICTED: uncharacterized protein LOC104879344 [Vitis vinifera]	--	D7T9C8_VITVI SubName: Full=Uncharacterized protein {ECO:0000313|EMBL:CBI27099.3};	--	--	--	--	--	--	65.4844	-1.59758	1.41042e-08	2.89626e-08	down	45.4983	-4.85161	1.04786e-18	3.94834e-18	down	-	-	-	-
VIT_01s0011g02600	69	59	67	73	104	75	57	85	54	66	81	73	41	29	20	4	2	7	1	2369639	2370258	+	VIT_01s0011g02600	--	--	--	unnamed protein product, partial [Vitis vinifera]	--	D7T9C6_VITVI SubName: Full=Uncharacterized protein {ECO:0000313|EMBL:CBI27097.3};	--	--	--	--	--	--	53.7403	-1.57054	5.14025e-08	1.0252e-07	down	38.1602	-4.03608	3.50515e-16	1.20241e-15	down	74.3751	0.24229	0.349945	0.401151
VIT_01s0011g02620	19	15	12	31	30	31	11	37	17	270	256	235	150	154	136	11	14	24	1	2374461	2375465	+	VIT_01s0011g02620	--	--	--	PREDICTED: uncharacterized protein LOC104878923 isoform X2 [Vitis vinifera]	--	D7T9C4_VITVI SubName: Full=Uncharacterized protein {ECO:0000313|EMBL:CBI27095.3};	--	--	--	--	--	--	205.344	-1.06226	1.11301e-14	2.95655e-14	down	132.369	-3.908	3.53388e-50	2.55335e-49	down	22.7219	0.870177	0.0460246	0.0624868
VIT_01s0011g02630	131	191	152	68	59	65	50	48	41	290	339	303	180	215	166	5	11	19	1	2383571	2384411	+	VIT_01s0011g02630	--	--	--	PREDICTED: uncharacterized protein LOC104878924 isoform X1 [Vitis vinifera]	--	D7T9C3_VITVI SubName: Full=Uncharacterized protein {ECO:0000313|EMBL:CBI27094.3};	--	--	--	--	--	--	255.229	-1.00638	6.84745e-14	1.76737e-13	down	158.244	-4.68839	1.82689e-58	1.48363e-57	down	111.751	-1.41245	2.87468e-12	8.72995e-12
VIT_01s0011g02660	131	187	154	77	91	94	99	142	94	390	403	426	212	214	180	26	24	27	1	2395238	2400117	+	VIT_01s0011g02660	--	--	--	unnamed protein product, partial [Vitis vinifera]	--	D7T9C2_VITVI SubName: Full=Uncharacterized protein {ECO:0000313|EMBL:CBI27093.3};	--	GO:0016021,integral component of membrane; GO:0005575,cellular_component; GO:0016020,membrane; GO:0031224,intrinsic component of membrane; GO:0110165,cellular anatomical entity	PF09879.12:Predicted membrane protein (DUF2106)	--	--	--	314.203	-1.28218	1.39793e-28	5.2944e-28	down	212.141	-3.93521	7.43858e-80	7.89419e-79	down	122.695	-0.957842	5.80114e-07	1.28779e-06
VIT_01s0011g02670	5	15	5	26	17	8	0	12	8	84	100	77	30	44	30	0	0	8	1	2402402	2404621	-	VIT_01s0011g02670	--	K20781 peptidyl serine alpha-galactosyltransferase [EC:2.4.1.-] | (RefSeq) peptidyl serine alpha-galactosyltransferase (A)	ko00514: Other types of O-glycan biosynthesis	hypothetical protein I3760_03G042600 [Carya illinoinensis]	SRGT1_ARATH RecName: Full=Peptidyl serine alpha-galactosyltransferase {ECO:0000303|PubMed:24914209}; Short=AtSGT1 {ECO:0000303|PubMed:24914209}; EC=2.4.1.- {ECO:0000305}; Flags: Precursor;	D7SPX0_VITVI SubName: Full=Uncharacterized protein {ECO:0000313|EMBL:CBI17699.3};	--	GO:0005789,endoplasmic reticulum membrane; GO:0016021,integral component of membrane; GO:0016757,glycosyltransferase activity; GO:0003674,molecular_function; GO:0003824,catalytic activity; GO:0016740,transferase activity; GO:0005575,cellular_component; GO:0005622,intracellular anatomical structure; GO:0005737,cytoplasm; GO:0005783,endoplasmic reticulum; GO:0012505,endomembrane system; GO:0016020,…	--	--	--	--	63.4599	-1.6007	1.36122e-09	2.94491e-09	down	43.9712	-5.01966	0.00100371	0.00163468	down	-	-	-	-
VIT_01s0011g02680	7	15	8	28	22	29	86	101	86	166	137	136	183	154	169	206	161	192	1	2408591	2409293	+	VIT_01s0011g02680	--	--	--	PREDICTED: uncharacterized protein LOC104878916 [Vitis vinifera]	--	F6HFQ6_VITVI SubName: Full=Uncharacterized protein {ECO:0000313|EMBL:CCB50964.1};	--	--	--	--	--	--	156.477	-0.0655074	0.67501	0.703759	FALSE	165.951	0.400443	0.0147035	0.020816	false	17.6028	1.29954	0.00996397	0.0149211
VIT_01s0011g02700	4	3	2	19	12	31	8	16	8	2	0	2	45	38	21	3	0	1	1	2419663	2422577	+	VIT_01s0011g02700	--	--	--	unnamed protein product, partial [Vitis vinifera]	--	F6HFQ5_VITVI SubName: Full=Uncharacterized protein {ECO:0000313|EMBL:CCB50963.1};	--	--	--	--	--	--	16.3064	4.42101	1.52627e-07	2.95105e-07	up	-	-	-	-	-	-	-	-	-
VIT_01s0011g02710	753	930	923	2469	3020	2510	1060	1408	1158	2037	1858	2057	5714	4988	4687	1174	965	1144	1	2424497	2425150	-	VIT_01s0011g02710	--	--	--	hypothetical protein VITISV_039481 [Vitis vinifera]	--	A5AEV3_VITVI SubName: Full=Uncharacterized protein {ECO:0000313|EMBL:CAN62391.1};	--	--	--	--	--	--	3408.39	1.09667	3.4261e-110	3.41118e-109	up	1525.67	-0.808138	2.22824e-27	1.07267e-26	false	1725.37	1.50342	8.12151e-62	7.31409e-61
VIT_01s0011g02720	601	807	807	1056	1292	1078	551	776	539	1401	1260	1341	1582	1427	1363	286	286	349	1	2427700	2428200	-	VIT_01s0011g02720	--	--	--	unnamed protein product, partial [Vitis vinifera]	--	D7T9B8_VITVI SubName: Full=Uncharacterized protein {ECO:0000313|EMBL:CBI27089.3};	--	--	--	--	--	--	1390.28	-0.144858	0.0104778	0.0140248	false	808.194	-2.06939	8.18026e-118	1.21004e-116	down	927.614	0.517862	4.50887e-07	1.01085e-06
VIT_01s0011g02730	128	139	98	62	45	48	31	31	40	56	36	46	140	133	107	66	55	52	1	2429436	2433043	-	VIT_01s0011g02730	--	K05681 ATP-binding cassette, subfamily G (WHITE), member 2 | (RefSeq) ABC transporter G family member 21 (A)	ko02010: ABC transporters	PREDICTED: ABC transporter G family member 21 [Vitis vinifera]	AB21G_ARATH RecName: Full=ABC transporter G family member 21; Short=ABC transporter ABCG.21; Short=AtABCG21; AltName: Full=White-brown complex homolog protein 21; Short=AtWBC21;	D7T9B7_VITVI RecName: Full=ABC transporter domain-containing protein {ECO:0000259|PROSITE:PS50893};	Transporter, ABC superfamily (Breast cancer resistance protein)	GO:0016021,integral component of membrane; GO:0016020,membrane; GO:0005886,plasma membrane; GO:0140359,ABC-type transporter activity; GO:0005524,ATP binding; GO:0042626,ATPase-coupled transmembrane transporter activity; GO:0055085,transmembrane transport; GO:0003674,molecular_function; GO:0005215,transporter activity; GO:0015399,primary active transmembrane transporter activity; GO:0022804,active…	PF01061.27:ABC-2 type transporter	--	--	--	82.3862	1.18942	1.51516e-07	2.93014e-07	up	51.735	0.382109	0.180421	0.216475	FALSE	87.8459	-1.35655	1.63867e-08	4.0444e-08
VIT_01s0011g02740	1270	1602	1377	3918	3789	3745	1405	1599	1305	2275	2192	2222	2841	2573	2628	2015	2107	2251	1	2445526	2456145	-	VIT_01s0011g02740	--	K01595 phosphoenolpyruvate carboxylase [EC:4.1.1.31] | (RefSeq) phosphoenolpyruvate carboxylase 4 (A)	ko00620: Pyruvate metabolism; ko00710: Carbon fixation in photosynthetic organisms; ko01100: Metabolic pathways; ko01200: Carbon metabolism	PREDICTED: phosphoenolpyruvate carboxylase 4 isoform X1 [Vitis vinifera]	CAPP4_ARATH RecName: Full=Phosphoenolpyruvate carboxylase 4; Short=AtPPC4; Short=PEPC 4; Short=PEPCase 4; EC=4.1.1.31;	F6HFQ3_VITVI RecName: Full=Phosphoenolpyruvate carboxylase {ECO:0000256|ARBA:ARBA00012305}; EC=4.1.1.31 {ECO:0000256|ARBA:ARBA00012305};	--	GO:0005829,cytosol; GO:0008964,phosphoenolpyruvate carboxylase activity; GO:0015977,carbon fixation; GO:0015979,photosynthesis; GO:0006099,tricarboxylic acid cycle; GO:0003674,molecular_function; GO:0003824,catalytic activity; GO:0004611,phosphoenolpyruvate carboxykinase activity; GO:0016829,lyase activity; GO:0016830,carbon-carbon lyase activity; GO:0016831,carboxy-lyase activity; GO:0008150,bio…	PF00311.20:Phosphoenolpyruvate carboxylase	--	--	--	2436.65	-0.00628813	0.889317	0.900777	FALSE	2168.78	-0.0193998	0.740214	0.772864	FALSE	2555.42	1.31598	1.37171e-114	2.13672e-113
VIT_01s0011g02750	60	78	43	10	23	17	16	9	4	63	60	46	47	35	36	36	28	41	1	2465244	2466159	+	VIT_01s0011g02750	Nudix hydrolase 1 [Source:Projected from Arabidopsis thaliana (AT1G68760) UniProtKB/Swiss-Prot%3BAcc:Q9CA40]	K03574 8-oxo-dGTP diphosphatase [EC:3.6.1.55] | (RefSeq) nudix hydrolase 1 (A)	--	PREDICTED: nudix hydrolase 1 [Vitis vinifera]	NUDT1_ARATH RecName: Full=Nudix hydrolase 1; Short=AtNUDT1; AltName: Full=7,8-dihydro-8-oxoguanine-triphosphatase; AltName: Full=8-oxo-dGTP diphosphatase; Short=8-oxo-dGTPase; EC=3.6.1.55; AltName: Full=Dihydroneopterin triphosphate diphosphatase; EC=3.6.1.67 {ECO:0000269|PubMed:15611104}; AltName: Full=Dihydroneopterin triphosphate pyrophosphohydrolase; Short=DHNTP pyrophosphohydrolase; AltName:…	D7T9B5_VITVI RecName: Full=Nudix hydrolase domain-containing protein {ECO:0000259|PROSITE:PS51462};	--	GO:0005829,cytosol; GO:0035539,8-oxo-7,8-dihydrodeoxyguanosine triphosphate pyrophosphatase activity; GO:0008413,8-oxo-7,8-dihydroguanosine triphosphate pyrophosphatase activity; GO:0019177,dihydroneopterin triphosphate pyrophosphohydrolase activity; GO:0046872,metal ion binding; GO:0000210,NAD+ diphosphatase activity; GO:0006974,cellular response to DNA damage stimulus; GO:0006203,dGTP catabolic…	PF00293.31:NUDIX domain	--	--	--	48.613	-0.7918	0.00489082	0.00677917	false	45.2505	-0.637603	0.0357109	0.0479861	false	39.061	-1.96184	2.46396e-07	5.62623e-07
VIT_01s0011g02760	29	29	14	30	28	25	11	11	16	39	40	50	19	6	23	8	12	23	1	2467165	2468517	+	VIT_01s0011g02760	--	K13128 zinc finger CCHC domain-containing protein 8 | (RefSeq) uncharacterized LOC100267904 (A)	--	hypothetical protein CK203_034883 [Vitis vinifera]	--	A0A438FYP8_VITVI SubName: Full=Uncharacterized protein {ECO:0000313|EMBL:RVW65090.1};	--	--	--	--	--	--	30.8682	-1.69583	2.50581e-05	4.19414e-05	down	28.2854	-1.54276	0.000227065	0.00039503	down	25.7108	0.0844654	0.840016	0.863195
VIT_01s0011g02770	133	117	132	99	91	93	56	47	34	210	193	212	167	136	143	183	188	218	1	2471085	2475356	+	VIT_01s0011g02770	--	K13128 zinc finger CCHC domain-containing protein 8 | (RefSeq) uncharacterized LOC100267904 (A)	--	hypothetical protein VITISV_038923 [Vitis vinifera]	--	A5BQF2_VITVI RecName: Full=CCHC-type domain-containing protein {ECO:0000259|PROSITE:PS50158};	Uncharacterized conserved protein, contains PSP domain	GO:0071013,catalytic step 2 spliceosome; GO:0005654,nucleoplasm; GO:0003723,RNA binding; GO:0008270,zinc ion binding; GO:0034470,ncRNA processing; GO:0003674,molecular_function; GO:0003676,nucleic acid binding; GO:0005488,binding; GO:0097159,organic cyclic compound binding; GO:1901363,heterocyclic compound binding; GO:0043167,ion binding; GO:0043169,cation binding; GO:0046872,metal ion binding; G…	PF04046.19:PSP	--	--	--	179.571	-0.736245	4.30615e-07	8.09797e-07	false	199.797	-0.0124783	0.931374	0.941159	FALSE	111.861	-0.563424	0.00636647	0.00977625
VIT_01s0011g02780	2	4	6	26	32	24	14	12	5	8	11	8	113	107	91	38	31	33	1	2476578	2477385	+	VIT_01s0011g02780	--	--	--	PREDICTED: protein MIZU-KUSSEI 1 [Vitis vinifera]	MIZ1_ARATH RecName: Full=Protein MIZU-KUSSEI 1;	D7T9B3_VITVI SubName: Full=Uncharacterized protein {ECO:0000313|EMBL:CBI27084.3};	--	GO:0032541,cortical endoplasmic reticulum; GO:0005737,cytoplasm; GO:0005783,endoplasmic reticulum; GO:0005789,endoplasmic reticulum membrane; GO:0016020,membrane; GO:0009658,chloroplast organization; GO:0010274,hydrotropism; GO:0006996,organelle organization; GO:0008150,biological_process; GO:0009657,plastid organization; GO:0009987,cellular process; GO:0016043,cellular component organization; GO…	PF04759.16:Protein of unknown function, DUF617	--	--	--	51.8663	3.25082	1.47532e-19	4.52604e-19	up	21.671	1.96703	2.18267e-05	4.14463e-05	up	15.1316	2.66349	1.97709e-05	3.88312e-05
VIT_01s0011g02790	45	83	34	26	27	16	282	334	273	351	322	343	144	137	124	341	320	329	1	2481299	2481907	-	VIT_01s0011g02790	--	--	--	protein ida [Quercus suber]	IDA_ARATH RecName: Full=Protein IDA {ECO:0000303|PubMed:12972671}; AltName: Full=Protein INFLORESCENCE DEFICIENT IN ABSCISSION {ECO:0000303|PubMed:12972671}; Flags: Precursor;	F6HF28_VITVI SubName: Full=Uncharacterized protein {ECO:0000313|EMBL:CCB50958.1};	--	GO:0048046,apoplast; GO:0005576,extracellular region; GO:0005615,extracellular space; GO:0005102,signaling receptor binding; GO:0050829,defense response to Gram-negative bacterium; GO:0010227,floral organ abscission; GO:0010102,lateral root morphogenesis; GO:0060866,leaf abscission; GO:0045490,pectin catabolic process; GO:0060305,regulation of cell diameter; GO:0010468,regulation of gene expressi…	--	--	--	--	246.543	-1.59925	1.46925e-35	6.37436e-35	down	333.197	0.0142164	0.900648	0.915506	FALSE	38.3324	-1.31968	0.00047135	0.000817001
VIT_01s0011g02800	12	5	5	2	2	1	0	0	0	36	22	12	3	0	3	14	13	11	1	2489296	2491767	-	VIT_01s0011g02800	--	--	--	PREDICTED: piriformospora indica-insensitive protein 2 [Vitis vinifera]	PII2_ARATH RecName: Full=Piriformospora indica-insensitive protein 2; Flags: Precursor;	F6HF27_VITVI SubName: Full=Uncharacterized protein {ECO:0000313|EMBL:CCB50957.1};	FOG: Leucine rich repeat	GO:0005886,plasma membrane; GO:0044403,biological process involved in symbiotic interaction; GO:0009610,response to symbiotic fungus; GO:0008150,biological_process; GO:0044419,biological process involved in interspecies interaction between organisms; GO:0009605,response to external stimulus; GO:0009607,response to biotic stimulus; GO:0009608,response to symbiont; GO:0009620,response to fungus; GO…	PF13855.9:Leucine rich repeat	--	--	--	13.5943	-3.80761	9.63835e-07	1.77295e-06	down	17.7802	-0.820063	0.107919	0.134782	false	-	-	-	-
VIT_01s0011g02810	1618	1820	1723	1093	1040	1091	1003	1302	1096	2249	2148	2193	1234	1125	1196	895	1018	1125	1	2495082	2505332	-	VIT_01s0011g02810	--	--	--	PREDICTED: protein CROWDED NUCLEI 1 [Vitis vinifera]	NMCP1_DAUCS RecName: Full=Nuclear matrix constituent protein 1 {ECO:0000303|PubMed:9141634};	F6HF26_VITVI SubName: Full=Uncharacterized protein {ECO:0000313|EMBL:CCB50956.1};	--	GO:0005652,nuclear lamina; GO:0016363,nuclear matrix; GO:0006997,nucleus organization; GO:0006996,organelle organization; GO:0008150,biological_process; GO:0009987,cellular process; GO:0016043,cellular component organization; GO:0071840,cellular component organization or biogenesis; GO:0005575,cellular_component; GO:0005622,intracellular anatomical structure; GO:0005634,nucleus; GO:0031974,membra…	--	--	--	--	1740.58	-1.16183	8.01457e-106	7.77575e-105	down	1588.58	-1.06736	3.43655e-48	2.42387e-47	down	1407.01	-0.799521	2.91248e-28	1.47309e-27
VIT_01s0011g02860	2562	2889	2596	13344	12401	13490	10494	12008	10272	7286	6723	6766	10804	10256	10548	3284	3543	3845	1	2536230	2541355	+	VIT_01s0011g02860	--	--	--	PREDICTED: protein CHUP1, chloroplastic [Vitis vinifera]	CHUP1_ARATH RecName: Full=Protein CHUP1, chloroplastic; AltName: Full=Protein CHLOROPLAST UNUSUAL POSITIONING 1;	A0A438ECM0_VITVI SubName: Full=Protein CHUP1, chloroplastic {ECO:0000313|EMBL:RVW45561.1};	--	GO:0009507,chloroplast; GO:0009707,chloroplast outer membrane; GO:0005829,cytosol; GO:0009658,chloroplast organization; GO:0009902,chloroplast relocation; GO:0006996,organelle organization; GO:0008150,biological_process; GO:0009657,plastid organization; GO:0009987,cellular process; GO:0016043,cellular component organization; GO:0071840,cellular component organization or biogenesis; GO:0019750,chl…	--	--	--	--	8571.9	0.334925	2.67995e-23	9.05102e-23	false	5192.11	-0.910323	9.08288e-63	7.87236e-62	false	7636.57	2.16506	0	0
VIT_01s0011g02880	53	83	61	207	180	140	125	170	136	91	94	94	273	272	236	145	96	82	1	2546007	2547946	+	VIT_01s0011g02880	--	K03294 basic amino acid/polyamine antiporter, APA family | (RefSeq) cationic amino acid transporter 1 (A)	--	PREDICTED: cationic amino acid transporter 8, vacuolar-like [Vitis vinifera]	CAAT8_ARATH RecName: Full=Cationic amino acid transporter 8, vacuolar;	F6HF22_VITVI RecName: Full=AA_permease_C domain-containing protein {ECO:0000259|Pfam:PF13906};	Amino acid transporters	GO:0016021,integral component of membrane; GO:0043231,intracellular membrane-bounded organelle; GO:0000325,plant-type vacuole; GO:0005886,plasma membrane; GO:0015171,amino acid transmembrane transporter activity; GO:0006865,amino acid transport; GO:0003674,molecular_function; GO:0005215,transporter activity; GO:0005342,organic acid transmembrane transporter activity; GO:0022857,transmembrane tran…	PF13520.9:Amino acid permease	--	--	--	168.912	1.21161	3.9183e-15	1.05604e-14	up	100.353	0.264914	0.251402	0.293583	FALSE	117.534	1.31332	8.69596e-10	2.31409e-09
VIT_01s0011g02890	24	32	56	3	0	3	50	45	41	29	28	29	12	6	12	26	19	25	1	2549534	2550146	-	VIT_01s0011g02890	--	--	--	PREDICTED: uncharacterized protein LOC100852498 [Vitis vinifera]	--	F6HF21_VITVI SubName: Full=Uncharacterized protein {ECO:0000313|EMBL:CCB50951.1};	--	GO:0016021,integral component of membrane; GO:0005575,cellular_component; GO:0016020,membrane; GO:0031224,intrinsic component of membrane; GO:0110165,cellular anatomical entity	--	--	--	--	20.2409	-1.79069	8.94743e-05	0.000143882	down	25.8518	-0.247724	0.52086	0.56567	FALSE	20.3278	-4.34563	4.75503e-09	1.21365e-08
VIT_01s0011g02900	3	9	6	6	11	13	45	32	34	7	23	8	43	41	21	16	28	12	1	2553217	2553958	+	VIT_01s0011g02900	--	--	--	PREDICTED: CLAVATA3/ESR (CLE)-related protein 12 [Vitis vinifera]	CLE12_ARATH RecName: Full=CLAVATA3/ESR (CLE)-related protein 12 {ECO:0000303|PubMed:18034320}; Contains: RecName: Full=CLE12p {ECO:0000303|PubMed:18034320}; Flags: Precursor;	A5B735_VITVI SubName: Full=Uncharacterized protein {ECO:0000313|EMBL:CAN78729.1};	--	GO:0048046,apoplast; GO:0005615,extracellular space; GO:0033612,receptor serine/threonine kinase binding; GO:0045168,cell-cell signaling involved in cell fate commitment; GO:0003674,molecular_function; GO:0005102,signaling receptor binding; GO:0005488,binding; GO:0005515,protein binding; GO:0007154,cell communication; GO:0007267,cell-cell signaling; GO:0008150,biological_process; GO:0009987,cellu…	--	--	--	--	22.7632	1.17579	0.0141333	0.0186339	up	15.8202	0.609635	0.290329	0.334504	FALSE	-	-	-	-
VIT_01s0011g02930	1	10	7	12	10	10	0	3	2	41	36	40	51	34	33	0	2	2	1	2597606	2599224	+	VIT_01s0011g02930	--	K22683 aspartyl protease family protein [EC:3.4.23.-] | (RefSeq) aspartyl protease family protein 2 (A)	--	PREDICTED: aspartyl protease family protein 2 [Vitis vinifera]	APF2_ARATH RecName: Full=Aspartyl protease family protein 2 {ECO:0000305}; EC=3.4.23.- {ECO:0000305}; Flags: Precursor;	A0A438ECK9_VITVI SubName: Full=Aspartyl protease family protein 2 {ECO:0000313|EMBL:RVW45551.1};	Aspartyl protease	GO:0009505,plant-type cell wall; GO:0004190,aspartic-type endopeptidase activity; GO:0006508,proteolysis; GO:0003674,molecular_function; GO:0003824,catalytic activity; GO:0004175,endopeptidase activity; GO:0008233,peptidase activity; GO:0016787,hydrolase activity; GO:0070001,aspartic-type peptidase activity; GO:0140096,catalytic activity, acting on a protein; GO:0006807,nitrogen compound metaboli…	PF14543.9:Xylanase inhibitor N-terminal	--	--	--	39.0855	-0.263771	0.393993	0.430421	FALSE	19.7559	-4.81942	4.3702e-09	1.08011e-08	down	-	-	-	-
VIT_01s0011g02950	763	873	836	187	163	226	333	365	338	376	368	341	163	143	139	281	267	267	1	2618690	2632669	+	VIT_01s0011g02950	--	K11498 centromeric protein E | (RefSeq) kinesin-like protein KIN-7D, mitochondrial (A)	ko04814: Motor proteins	unnamed protein product, partial [Vitis vinifera]	KN7D_ARATH RecName: Full=Kinesin-like protein KIN-7D, mitochondrial {ECO:0000305}; AltName: Full=Mitochondria-targeted kinesin-related protein 2 {ECO:0000303|PubMed:11706156}; Flags: Precursor;	D7T9A1_VITVI RecName: Full=RING-type domain-containing protein {ECO:0000259|PROSITE:PS50089};	--	GO:0005871,kinesin complex; GO:0005874,microtubule; GO:0005739,mitochondrion; GO:0005524,ATP binding; GO:0016887,ATP hydrolysis activity; GO:0046872,metal ion binding; GO:0008017,microtubule binding; GO:0003777,microtubule motor activity; GO:0007018,microtubule-based movement; GO:0031347,regulation of defense response; GO:0000166,nucleotide binding; GO:0003674,molecular_function; GO:0005488,bindi…	PF10269.12:Transmembrane Fragile-X-F protein	--	--	--	265.236	-1.55866	1.2048e-35	5.23947e-35	down	314.947	-0.361233	0.00227797	0.0035691	false	519.482	-2.22247	1.04655e-79	1.16988e-78
VIT_01s0011g02960	379	517	460	2133	2077	2029	117	101	99	17	20	15	642	662	574	7135	6731	7013	1	2632786	2636066	-	VIT_01s0011g02960	Leucoanthocyanidin reductase 1 [Source:UniProtKB/TrEMBL%3BAcc:Q4W2K5]	K13081 leucoanthocyanidin reductase [EC:1.17.1.3] | (RefSeq) LAR1; leucoanthocyanidin reductase 1 (A)	ko00941: Flavonoid biosynthesis; ko01110: Biosynthesis of secondary metabolites	leucoanthocyanidin reductase 1 [Vitis vinifera]	LAR_DESUN RecName: Full=Leucoanthocyanidin reductase; Short=Leucocyanidin reductase; EC=1.17.1.3;	Q4W2K5_VITVI SubName: Full=Leucoanthocyanidin reductase 1 {ECO:0000313|EMBL:CAI26309.1};	--	GO:0033788,leucoanthocyanidin reductase activity; GO:0009807,lignan biosynthetic process; GO:0010023,proanthocyanidin biosynthetic process; GO:0003674,molecular_function; GO:0003824,catalytic activity; GO:0016491,oxidoreductase activity; GO:0016725,oxidoreductase activity, acting on CH or CH2 groups; GO:0016726,oxidoreductase activity, acting on CH or CH2 groups, NAD or NADP as acceptor; GO:00067…	PF05368.16:NmrA-like family	--	--	--	293.251	4.90192	2.20583e-106	2.14735e-105	up	3539.15	8.70067	0	0	up	1226.38	2.08976	2.2859e-160	5.35151e-159
VIT_01s0011g02980	239	241	159	169	135	155	187	182	141	214	245	195	79	81	113	45	66	92	1	2666162	2676144	-	VIT_01s0011g02980	--	K13211 GC-rich sequence DNA-binding factor | (RefSeq) transcriptional repressor ILP1 (A)	--	PREDICTED: transcriptional repressor ILP1 [Vitis vinifera]	ILP1_ARATH RecName: Full=Transcriptional repressor ILP1 {ECO:0000303|PubMed:17012601}; AltName: Full=INCREASED LEVEL OF POLYPLOIDY 1 {ECO:0000303|PubMed:17012601};	F6HF14_VITVI SubName: Full=Uncharacterized protein {ECO:0000313|EMBL:CCB50944.1};	Transcriptional regulators binding to the GC-rich sequences	GO:0005634,nucleus; GO:0003677,DNA binding; GO:0030371,translation repressor activity; GO:0042023,DNA endoreduplication; GO:0000398,mRNA splicing, via spliceosome; GO:0045892,negative regulation of DNA-templated transcription; GO:0003674,molecular_function; GO:0003676,nucleic acid binding; GO:0005488,binding; GO:0097159,organic cyclic compound binding; GO:1901363,heterocyclic compound binding; GO…	PF15458.9:Nineteen complex-related protein 2	--	--	--	161.074	-1.52867	1.83478e-17	5.30985e-17	down	141.029	-1.64265	6.4406e-15	2.10119e-14	down	183.959	-0.60175	0.00108424	0.00181443
VIT_01s0011g02990	615	872	751	1490	1325	1447	793	980	754	478	418	443	1258	1240	1174	369	338	373	1	2677653	2684941	+	VIT_01s0011g02990	--	--	--	PREDICTED: NAC domain-containing protein 8 isoform X1 [Vitis vinifera]	NAC8_ARATH RecName: Full=SUPPRESSOR OF GAMMA RESPONSE 1 {ECO:0000303|PubMed:19549833}; AltName: Full=NAC domain-containing protein 8 {ECO:0000303|PubMed:15029955}; Short=ANAC008 {ECO:0000303|PubMed:15029955}; AltName: Full=Protein SOG1; AltName: Full=SUPPRESSOR OF GAMMA RADIATION 1;	D7T997_VITVI RecName: Full=NAC domain-containing protein {ECO:0000259|PROSITE:PS51005};	--	GO:0005634,nucleus; GO:0003700,DNA-binding transcription factor activity; GO:0000976,transcription cis-regulatory region binding; GO:0000077,DNA damage checkpoint signaling; GO:0040020,regulation of meiotic nuclear division; GO:0006355,regulation of DNA-templated transcription; GO:0010332,response to gamma radiation; GO:0003674,molecular_function; GO:0140110,transcription regulator activity; GO:0…	PF02365.18:No apical meristem (NAM) protein	NAC	TF	NAC	799.311	1.18425	4.48833e-59	2.76528e-58	up	400.856	-0.258674	0.0144508	0.0204801	false	1062.15	0.818511	3.78003e-25	1.77733e-24
VIT_01s0011g03000	57	92	72	122	175	141	14	23	28	1	1	5	112	97	80	37	20	18	1	2688188	2688578	+	VIT_01s0011g03000	--	--	--	PREDICTED: uncharacterized protein LOC100261046 [Vitis vinifera]	DVL4_ARATH RecName: Full=Small polypeptide DEVIL 4 {ECO:0000303|PubMed:14871303}; AltName: Full=Small polypeptide ROTUNDIFOLIA like 17 {ECO:0000303|PubMed:15125775}; Short=Small polypeptide ROT-FOUR-LIKE 17 {ECO:0000303|PubMed:15125775};	F6HF13_VITVI SubName: Full=Uncharacterized protein {ECO:0000313|EMBL:CCB50943.1};	--	GO:0016021,integral component of membrane; GO:0005886,plasma membrane; GO:0008285,negative regulation of cell population proliferation; GO:0048367,shoot system development; GO:0008150,biological_process; GO:0008283,cell population proliferation; GO:0009987,cellular process; GO:0042127,regulation of cell population proliferation; GO:0048519,negative regulation of biological process; GO:0048523,neg…	PF08137.15:DVL family	--	--	--	44.8145	5.09103	2.66599e-17	7.67784e-17	up	13.8694	3.47389	3.51588e-06	7.1111e-06	up	107.615	0.884177	5.24535e-05	9.94382e-05
VIT_01s0011g03010	412	478	467	4399	4269	4472	4399	5210	4243	1826	1562	1640	5598	5363	5054	2059	2069	2094	1	2692236	2698927	-	VIT_01s0011g03010	Serine/threonine-protein kinase STN7%2C chloroplastic [Source:Projected from Arabidopsis thaliana (AT1G68830) UniProtKB/Swiss-Prot%3BAcc:Q9S713]	K07760 cyclin-dependent kinase [EC:2.7.11.22] | (RefSeq) Kinase cdc2 homolog B (A)	--	PREDICTED: serine/threonine-protein kinase STN7, chloroplastic [Vitis vinifera]	STT7_ARATH RecName: Full=Serine/threonine-protein kinase STN7, chloroplastic; EC=2.7.11.1; AltName: Full=Protein STATE TRANSITION 7; AltName: Full=Stt7 homolog; Flags: Precursor;	F6HF12_VITVI RecName: Full=Protein kinase domain-containing protein {ECO:0000259|PROSITE:PS50011};	Protein kinase PCTAIRE and related kinases	GO:0009507,chloroplast; GO:0009535,chloroplast thylakoid membrane; GO:0042651,thylakoid membrane; GO:0005524,ATP binding; GO:0004672,protein kinase activity; GO:0106310,protein serine kinase activity; GO:0004674,protein serine/threonine kinase activity; GO:0007623,circadian rhythm; GO:0009643,photosynthetic acclimation; GO:0006468,protein phosphorylation; GO:0042548,regulation of photosynthesis, …	PF00069.28:Protein kinase domain	--	--	--	3336.69	1.40004	1.28839e-230	2.49279e-229	up	1871.96	0.36012	1.27511e-08	3.06955e-08	false	2326.36	3.15801	0	0
VIT_01s0011g03020	3	1	0	15	22	14	97	128	120	9	11	8	110	112	99	803	798	900	1	2699631	2703068	-	VIT_01s0011g03020	Potassium transporter [Source:UniProtKB/TrEMBL%3BAcc:F6HF11]	K03549 KUP system potassium uptake protein | (RefSeq) potassium transporter 5 (A)	--	PREDICTED: potassium transporter 5 [Vitis vinifera]	POT5_ARATH RecName: Full=Potassium transporter 5; Short=AtHAK1; Short=AtHAK5; Short=AtPOT5;	F6HF11_VITVI RecName: Full=Potassium transporter {ECO:0000256|RuleBase:RU321113};	--	GO:0016021,integral component of membrane; GO:0016020,membrane; GO:0005886,plasma membrane; GO:0015079,potassium ion transmembrane transporter activity; GO:0009674,potassium:sodium symporter activity; GO:1990573,potassium ion import across plasma membrane; GO:0006813,potassium ion transport; GO:0003674,molecular_function; GO:0005215,transporter activity; GO:0008324,cation transmembrane transporte…	PF02705.19:K+ potassium transporter	--	--	--	53.6247	3.24613	2.88886e-20	9.04319e-20	up	427.037	6.53084	2.80529e-113	4.00251e-112	up	-	-	-	-
VIT_01s0011g03050	66	89	47	725	689	635	106	100	88	536	548	497	1297	1115	1204	21	28	35	1	2717642	2719224	-	VIT_01s0011g03050	Hexosyltransferase [Source:UniProtKB/TrEMBL%3BAcc:F6HF08]	K20893 probable galacturonosyltransferase-like 1 [EC:2.4.1.-] | (RefSeq) probable galacturonosyltransferase-like 1 (A)	--	PREDICTED: probable galacturonosyltransferase-like 3 [Vitis vinifera]	GATL3_ARATH RecName: Full=Probable galacturonosyltransferase-like 3; EC=2.4.1.-;	F6HF08_VITVI RecName: Full=Hexosyltransferase {ECO:0000256|RuleBase:RU362027}; EC=2.4.1.- {ECO:0000256|RuleBase:RU362027};	--	GO:0005794,Golgi apparatus; GO:0000139,Golgi membrane; GO:0016021,integral component of membrane; GO:0047262,polygalacturonate 4-alpha-galacturonosyltransferase activity; GO:0071555,cell wall organization; GO:0045489,pectin biosynthetic process; GO:0003674,molecular_function; GO:0003824,catalytic activity; GO:0008194,UDP-glycosyltransferase activity; GO:0016740,transferase activity; GO:0016757,gl…	PF01501.23:Glycosyl transferase family 8	--	--	--	835.344	0.921272	3.94526e-33	1.63819e-32	false	272.279	-4.18486	4.39588e-101	5.66152e-100	down	360.823	3.23213	6.99538e-97	9.42244e-96
VIT_01s0011g03060	284	384	287	469	426	443	120	139	118	440	390	394	567	551	486	149	132	151	1	2726727	2743646	+	VIT_01s0011g03060	--	K00924 kinase [EC:2.7.1.-] | (RefSeq) receptor protein kinase TMK1 (A)	--	PREDICTED: putative leucine-rich repeat receptor-like serine/threonine-protein kinase At2g14440 [Vitis vinifera]	RLP4_ARATH RecName: Full=Receptor-like protein 4 {ECO:0000303|PubMed:18434605}; Short=AtRLP4 {ECO:0000303|PubMed:18434605}; Flags: Precursor;	D7T992_VITVI RecName: Full=Malectin_like domain-containing protein {ECO:0000259|Pfam:PF12819};	FOG: Leucine rich repeat	GO:0005768,endosome; GO:0005794,Golgi apparatus; GO:0016021,integral component of membrane; GO:0005886,plasma membrane; GO:0005802,trans-Golgi network; GO:0005575,cellular_component; GO:0005622,intracellular anatomical structure; GO:0005737,cytoplasm; GO:0012505,endomembrane system; GO:0031410,cytoplasmic vesicle; GO:0031982,vesicle; GO:0043226,organelle; GO:0043227,membrane-bounded organelle; GO…	PF12819.10:Malectin-like domain	--	--	--	465.425	0.117856	0.197939	0.227362	FALSE	272.566	-1.45119	2.26173e-28	1.11688e-27	down	376.905	0.375346	0.000971429	0.00163449
VIT_01s0011g03070	6465	8303	7003	6103	6021	5837	5171	5942	4995	16850	15968	16104	15956	15145	15087	7468	7597	8506	1	2751566	2753036	+	VIT_01s0011g03070	--	K09287 RAV-like factor | (RefSeq) AP2/ERF and B3 domain-containing transcription factor RAV1 (A)	--	PREDICTED: AP2/ERF and B3 domain-containing transcription factor RAV1 [Vitis vinifera]	RAVL1_ARATH RecName: Full=AP2/ERF and B3 domain-containing transcription repressor TEM1; AltName: Full=Protein TEMPRANILLO 1; AltName: Full=RAV1-like ethylene-responsive transcription factor TEM1;	F6HFQ2_VITVI SubName: Full=Uncharacterized protein {ECO:0000313|EMBL:CCB50937.1};	--	GO:0005634,nucleus; GO:0003700,DNA-binding transcription factor activity; GO:0000976,transcription cis-regulatory region binding; GO:0071456,cellular response to hypoxia; GO:0009873,ethylene-activated signaling pathway; GO:0048573,photoperiodism, flowering; GO:0003674,molecular_function; GO:0140110,transcription regulator activity; GO:0001067,transcription regulatory region nucleic acid binding; …	PF02362.24:B3 DNA binding domain	AP2/ERF-RAV	TF	AP2/ERF->AP2/ERF-RAV	15912.4	-0.354429	9.63338e-42	4.63739e-41	false	11964.6	-1.00351	2.44266e-103	3.19392e-102	down	6608.93	-0.390803	7.8541e-16	2.77439e-15
VIT_01s0011g03090	3612	5052	3963	4	2	2	2	3	4	1033	881	941	23	9	19	6	8	8	1	2766597	2767444	+	VIT_01s0011g03090	--	K10525 allene oxide cyclase [EC:5.3.99.6] | (RefSeq) allene oxide cyclase, chloroplastic (A)	ko00592: alpha-Linolenic acid metabolism; ko01100: Metabolic pathways; ko01110: Biosynthesis of secondary metabolites	allene oxide cyclase, chloroplastic-like [Vitis riparia]	AOC_ORYSI RecName: Full=Allene oxide cyclase, chloroplastic {ECO:0000303|Ref.1}; Short=OsAOC {ECO:0000305}; EC=5.3.99.6 {ECO:0000250|UniProtKB:Q75KD7}; Flags: Precursor;	D7T989_VITVI RecName: Full=Allene-oxide cyclase {ECO:0000256|ARBA:ARBA00012209}; EC=5.3.99.6 {ECO:0000256|ARBA:ARBA00012209};	--	GO:0009507,chloroplast; GO:0046423,allene-oxide cyclase activity; GO:0009734,auxin-activated signaling pathway; GO:0007623,circadian rhythm; GO:0050832,defense response to fungus; GO:0080186,developmental vegetative growth; GO:0009908,flower development; GO:0009864,induced systemic resistance, jasmonic acid mediated signaling pathway; GO:0009695,jasmonic acid biosynthetic process; GO:0048573,phot…	PF06351.14:Allene oxide cyclase	--	--	--	528.21	-6.0778	2.38873e-172	3.51874e-171	down	469.132	-6.96773	2.95295e-104	3.90781e-103	down	2167.64	-10.7328	8.86633e-97	1.19345e-95
VIT_01s0011g03110	1130	1522	1226	1717	1759	1732	1273	1386	1310	1764	1606	1587	904	893	953	1912	1853	2093	1	2781518	2783517	+	VIT_01s0011g03110	MYB-like putative GARP-type transcription factor [Source:UniProtKB/TrEMBL%3BAcc:D7T987]	K14491 two-component response regulator ARR-B family | (RefSeq) RRB6; two-component response regulator ARR1 (A)	ko04075: Plant hormone signal transduction	PREDICTED: myb family transcription factor EFM [Vitis vinifera]	HHO3_ARATH RecName: Full=Transcription factor HHO3 {ECO:0000305}; AltName: Full=MYB-domain transcription factor HHO3 {ECO:0000305}; AltName: Full=Protein HRS1 HOMOLOG 3 {ECO:0000305};	A0A438ECN5_VITVI SubName: Full=Transcription factor HHO3 {ECO:0000313|EMBL:RVW45596.1};	--	GO:0005634,nucleus; GO:0003677,DNA binding; GO:0003700,DNA-binding transcription factor activity; GO:0071456,cellular response to hypoxia; GO:0016036,cellular response to phosphate starvation; GO:0006355,regulation of DNA-templated transcription; GO:0003674,molecular_function; GO:0003676,nucleic acid binding; GO:0005488,binding; GO:0097159,organic cyclic compound binding; GO:1901363,heterocyclic …	PF00249.34:Myb-like DNA-binding domain	GARP-G2-like	TF	GARP->GARP-G2-like	1320.67	-1.11964	3.20393e-71	2.28778e-70	down	1798.03	0.291646	2.7243e-06	5.55509e-06	false	1495.73	0.3146	3.53306e-06	7.39563e-06
VIT_01s0011g03120	302	368	268	920	904	895	447	512	415	742	637	711	858	882	714	510	486	560	1	2786238	2790806	-	VIT_01s0011g03120	--	--	--	PREDICTED: uncharacterized protein LOC100247534 [Vitis vinifera]	--	D7T986_VITVI SubName: Full=Uncharacterized protein {ECO:0000313|EMBL:CBI27057.3};	--	--	PF13483.9:Beta-lactamase superfamily domain	--	--	--	751.536	-0.0408956	0.609007	0.64193	FALSE	603.582	-0.37479	4.30271e-05	7.96628e-05	false	594.583	1.42112	1.43992e-44	9.99888e-44
VIT_01s0011g03140	104	78	52	65	81	74	100	133	87	102	108	105	70	47	68	38	61	60	1	2806814	2809091	+	VIT_01s0011g03140	--	K15168 mediator of RNA polymerase II transcription subunit 25 | (RefSeq) mediator of RNA polymerase II transcription subunit 25 (A)	--	unnamed protein product, partial [Vitis vinifera]	MED25_ARATH RecName: Full=Mediator of RNA polymerase II transcription subunit 25; Short=AtMED25; AltName: Full=Phytochrome and flowering time 1 protein; AltName: Full=Phytochrome and flowering time regulatory protein 1;	F6HFQ1_VITVI RecName: Full=Mediator of RNA polymerase II transcription subunit 25 {ECO:0000256|ARBA:ARBA00019694};	--	GO:0016592,mediator complex; GO:0005634,nucleus; GO:0005667,transcription regulator complex; GO:0003677,DNA binding; GO:0003713,transcription coactivator activity; GO:0050832,defense response to fungus; GO:0009908,flower development; GO:0009867,jasmonic acid mediated signaling pathway; GO:0031349,positive regulation of defense response; GO:0009911,positive regulation of flower development; GO:004…	PF11265.11:Mediator complex subunit 25 von Willebrand factor type A	--	--	--	85.5415	-1.04019	2.05504e-06	3.70467e-06	down	78.3302	-0.936803	0.000104784	0.000187847	false	76.2506	-0.224998	0.423301	0.475404
VIT_01s0011g03180	5	8	10	126	138	134	35	28	42	11	12	17	262	247	237	44	50	33	1	2879352	2882108	+	VIT_01s0011g03180	--	K26385 lysine histidine transporter | (RefSeq) lysine histidine transporter-like 6 (A)	--	PREDICTED: lysine histidine transporter-like 6 [Vitis vinifera]	LHTL6_ARATH RecName: Full=Lysine histidine transporter-like 6;	D7T983_VITVI RecName: Full=Aa_trans domain-containing protein {ECO:0000259|Pfam:PF01490};	Amino acid transporters	GO:0016021,integral component of membrane; GO:0016020,membrane; GO:0005886,plasma membrane; GO:0015171,amino acid transmembrane transporter activity; GO:0003333,amino acid transmembrane transport; GO:0003674,molecular_function; GO:0005215,transporter activity; GO:0005342,organic acid transmembrane transporter activity; GO:0022857,transmembrane transporter activity; GO:0046943,carboxylic acid tran…	PF01490.21:Transmembrane amino acid transporter protein	--	--	--	120.048	3.94837	2.93127e-47	1.53362e-46	up	28.1197	1.72134	2.85573e-05	5.36892e-05	up	67.3462	4.0005	1.22267e-26	5.9391e-26
VIT_01s0011g03190	278	363	390	505	553	445	298	361	292	193	167	179	477	410	428	311	235	327	1	2886723	2897786	+	VIT_01s0011g03190	ATP-dependent Clp protease adapter protein CLPS1%2C chloroplastic [Source:Projected from Arabidopsis thaliana (AT1G68660) UniProtKB/Swiss-Prot%3BAcc:Q9SX29]	K06891 ATP-dependent Clp protease adaptor protein ClpS | (RefSeq) ATP-dependent Clp protease adapter protein ClpS-like (A)	--	PREDICTED: ATP-dependent Clp protease adapter protein CLPS1, chloroplastic [Vitis vinifera]	CLPS1_ARATH RecName: Full=ATP-dependent Clp protease adapter protein CLPS1, chloroplastic {ECO:0000303|Ref.6}; Flags: Precursor;	A5AM53_VITVI RecName: Full=ClpS domain-containing protein {ECO:0000259|Pfam:PF02617};	--	GO:0009570,chloroplast stroma; GO:0005840,ribosome; GO:0008233,peptidase activity; GO:0030674,protein-macromolecule adaptor activity; GO:1903052,positive regulation of proteolysis involved in protein catabolic process; GO:0030163,protein catabolic process; GO:0006508,proteolysis; GO:0003674,molecular_function; GO:0003824,catalytic activity; GO:0016787,hydrolase activity; GO:0140096,catalytic acti…	PF02617.20:ATP-dependent Clp protease adaptor protein ClpS	--	--	--	296.979	1.01505	4.57162e-18	1.34508e-17	up	235.106	0.744811	3.75922e-07	8.19541e-07	false	417.321	0.429937	0.0007318	0.00124537
VIT_01s0011g03210	55	60	33	532	424	417	53	26	34	34	15	26	278	239	276	5	9	6	1	2924829	2926924	+	VIT_01s0011g03210	--	K22683 aspartyl protease family protein [EC:3.4.23.-] | (RefSeq) protein ASPARTIC PROTEASE IN GUARD CELL 1 (A)	--	PREDICTED: protein ASPARTIC PROTEASE IN GUARD CELL 1 [Vitis vinifera]	ASPG1_ARATH RecName: Full=Protein ASPARTIC PROTEASE IN GUARD CELL 1; Short=AtASPG1; EC=3.4.23.-; Flags: Precursor;	A0A438FYP3_VITVI SubName: Full=Protein aspartic protease in guard cell 1 {ECO:0000313|EMBL:RVW65038.1};	Aspartyl protease	GO:0005783,endoplasmic reticulum; GO:0004190,aspartic-type endopeptidase activity; GO:0070001,aspartic-type peptidase activity; GO:0003677,DNA binding; GO:0006508,proteolysis; GO:0009737,response to abscisic acid; GO:0009414,response to water deprivation; GO:0009627,systemic acquired resistance; GO:0003674,molecular_function; GO:0003824,catalytic activity; GO:0004175,endopeptidase activity; GO:00…	PF14543.9:Xylanase inhibitor N-terminal	--	--	--	133.594	3.13445	6.70956e-43	3.29694e-42	up	15.5555	-1.8458	0.00106853	0.00173396	down	243.969	3.0967	1.80217e-61	1.61648e-60
VIT_01s0011g03230	30	27	23	16	17	14	11	33	27	12	9	17	37	21	23	61	56	76	1	2941266	2946275	+	VIT_01s0011g03230	--	K14431 transcription factor TGA | (RefSeq) transcription factor TGA2.3 (A)	ko04075: Plant hormone signal transduction	unnamed protein product, partial [Vitis vinifera]	TGAL1_ORYSJ RecName: Full=Transcription factor TGAL1 {ECO:0000305}; AltName: Full=OsNIF4 {ECO:0000312|EMBL:BAB72064.1}; AltName: Full=bZIP transcription factor 8 {ECO:0000303|PubMed:18065552}; Short=OsbZIP08 {ECO:0000303|PubMed:18065552};	D7T978_VITVI SubName: Full=Uncharacterized protein {ECO:0000313|EMBL:CBI27049.3};	--	GO:0005634,nucleus; GO:0003700,DNA-binding transcription factor activity; GO:0043565,sequence-specific DNA binding; GO:0006952,defense response; GO:0006351,DNA-templated transcription; GO:0003674,molecular_function; GO:0140110,transcription regulator activity; GO:0003676,nucleic acid binding; GO:0003677,DNA binding; GO:0005488,binding; GO:0097159,organic cyclic compound binding; GO:1901363,hetero…	PF14144.9:Seed dormancy control	bZIP	TF	bZIP	19.1032	0.814246	0.0773579	0.0939066	FALSE	38.7348	2.39242	1.15082e-10	3.12215e-10	up	21.4611	-0.894531	0.0442182	0.0601764
VIT_01s0011g03250	0	1	0	17	23	20	10	7	8	4	3	7	101	125	77	17	16	26	1	2951539	2951847	+	VIT_01s0011g03250	--	--	--	unnamed protein product, partial [Vitis vinifera]	PCR7_ARATH RecName: Full=Protein PLANT CADMIUM RESISTANCE 7; Short=AtPCR7;	D7T976_VITVI SubName: Full=Uncharacterized protein {ECO:0000313|EMBL:CBI27047.3};	--	GO:0016021,integral component of membrane; GO:0005575,cellular_component; GO:0016020,membrane; GO:0031224,intrinsic component of membrane; GO:0110165,cellular anatomical entity	PF04749.20:PLAC8 family	--	--	--	48.2463	4.16109	2.52663e-19	7.71249e-19	up	-	-	-	-	-	-	-	-	-
VIT_01s0011g03270	54	90	35	36	41	38	21	19	16	4	12	7	214	180	170	103	108	107	1	2958052	2959131	+	VIT_01s0011g03270	Probable carboxylesterase 6 [Source:Projected from Arabidopsis thaliana (AT1G68620) UniProtKB/Swiss-Prot%3BAcc:Q9SX25]	K14493 gibberellin receptor GID1 [EC:3.-.-.-] | (RefSeq) gibberellin receptor GID1B (A)	ko04075: Plant hormone signal transduction	PREDICTED: probable carboxylesterase 6 [Vitis vinifera]	CXE6_ARATH RecName: Full=Probable carboxylesterase 6; AltName: Full=AtCXE6; EC=3.1.1.1;	F6HFP6_VITVI RecName: Full=Abhydrolase_3 domain-containing protein {ECO:0000259|Pfam:PF07859};	Arylacetamide deacetylase	GO:0080030,methyl indole-3-acetate esterase activity; GO:0071456,cellular response to hypoxia; GO:0003674,molecular_function; GO:0003824,catalytic activity; GO:0016787,hydrolase activity; GO:0016788,hydrolase activity, acting on ester bonds; GO:0052689,carboxylic ester hydrolase activity; GO:0001666,response to hypoxia; GO:0006950,response to stress; GO:0008150,biological_process; GO:0009628,resp…	PF07859.16:alpha/beta hydrolase fold	--	--	--	89.3141	4.3396	4.50937e-35	1.93635e-34	up	57.5818	3.83785	1.52762e-23	6.65085e-23	up	48.6403	-0.732037	0.0259457	0.0366513
VIT_01s0011g03290	2436	3169	2535	2713	2348	2950	1874	2116	1964	980	938	962	2015	1969	1870	2067	2124	2112	1	2981226	2996541	-	VIT_01s0011g03290	--	K25841 aluminum-activated malate transporter family protein | (RefSeq) aluminum-activated malate transporter 4 (A)	--	unnamed protein product, partial [Vitis vinifera]	ALMT4_ARATH RecName: Full=Aluminum-activated malate transporter 4; Short=AtALMT4;	F6HFP4_VITVI SubName: Full=Uncharacterized protein {ECO:0000313|EMBL:CCB50929.1};	Predicted membrane protein	GO:0016021,integral component of membrane; GO:0009705,plant-type vacuole membrane; GO:0005773,vacuole; GO:0005253,anion channel activity; GO:0071423,malate transmembrane transport; GO:0090332,stomatal closure; GO:0003674,molecular_function; GO:0005215,transporter activity; GO:0005216,ion channel activity; GO:0008509,anion transmembrane transporter activity; GO:0015075,ion transmembrane transporte…	PF11744.11:Aluminium activated malate transporter	--	--	--	1410.62	0.751416	8.04114e-43	3.9474e-42	false	1536.22	1.18154	1.14581e-72	1.12572e-71	up	2674.5	-0.136755	0.0580841	0.0777159
VIT_01s0011g03310	125	104	79	359	356	360	222	182	160	238	215	181	338	234	271	129	101	125	1	3008153	3011404	-	VIT_01s0011g03310	--	--	--	PREDICTED: uncharacterized protein LOC100262750 isoform X1 [Vitis vinifera]	--	D7T970_VITVI SubName: Full=Uncharacterized protein {ECO:0000313|EMBL:CBI27041.3};	--	GO:0016021,integral component of membrane; GO:0005575,cellular_component; GO:0016020,membrane; GO:0031224,intrinsic component of membrane; GO:0110165,cellular anatomical entity	--	--	--	--	242.754	0.137936	0.334222	0.369761	FALSE	163.284	-0.785513	3.72447e-06	7.52218e-06	false	225.104	1.67485	3.00024e-22	1.30256e-21
VIT_01s0011g03330	887	1164	1060	262	193	215	963	1175	956	5930	5704	5657	978	1055	994	1145	1114	1129	1	3014379	3016292	-	VIT_01s0011g03330	--	--	--	PREDICTED: uncharacterized protein LOC100252495 [Vitis vinifera]	--	F6HFP2_VITVI SubName: Full=Uncharacterized protein {ECO:0000313|EMBL:CCB50927.1};	Spindle pole body protein	GO:0008104,protein localization; GO:0015031,protein transport; GO:0006979,response to oxidative stress; GO:0008150,biological_process; GO:0009987,cellular process; GO:0033036,macromolecule localization; GO:0051179,localization; GO:0051641,cellular localization; GO:0070727,cellular macromolecule localization; GO:0006810,transport; GO:0045184,establishment of protein localization; GO:0051234,establ…	PF03398.17:Regulator of Vps4 activity in the MVB pathway	--	--	--	3614.19	-2.78521	0	0	down	3394.89	-2.30018	0	0	down	642.137	-2.32973	9.07925e-105	1.30417e-103
VIT_01s0011g03360	277	371	345	355	358	319	484	559	481	52	37	29	318	277	275	589	564	523	1	3044557	3045849	-	VIT_01s0011g03360	--	--	--	PREDICTED: uncharacterized protein LOC100266408 isoform X1 [Vitis vinifera]	--	A5B417_VITVI SubName: Full=Uncharacterized protein {ECO:0000313|EMBL:CAN78631.1};	--	--	--	--	--	--	152.834	2.61132	4.14781e-41	1.97825e-40	up	302.955	3.88277	7.71344e-105	1.02558e-103	up	335.241	-0.0568639	0.63827	0.683655
VIT_01s0011g03370	1866	2377	2155	3185	3047	3226	2038	2253	2035	7673	7460	7548	3070	3130	3217	1598	1544	1796	1	3046873	3051454	-	VIT_01s0011g03370	--	--	--	PREDICTED: uncharacterized protein LOC100242253 isoform X2 [Vitis vinifera]	AGDP1_ARATH RecName: Full=Protein AGENET DOMAIN (AGD)-CONTAINING P1 {ECO:0000303|PubMed:30382101}; AltName: Full=Protein ONE AGENET DOMAIN-CONTAINING PROTEIN {ECO:0000303|PubMed:30425322};	F6HFN9_VITVI RecName: Full=BAH domain-containing protein {ECO:0000259|PROSITE:PS51038};	--	GO:0000775,chromosome, centromeric region; GO:0000792,heterochromatin; GO:0005634,nucleus; GO:0042393,histone binding; GO:0035064,methylated histone binding; GO:0006346,DNA methylation-dependent heterochromatin formation; GO:0036123,histone H3-K9 dimethylation; GO:0044030,regulation of DNA methylation; GO:0003674,molecular_function; GO:0005488,binding; GO:0005515,protein binding; GO:0140030,modif…	PF05641.15:Agenet domain	--	--	--	5566.51	-1.53848	1.40825e-301	3.61902e-300	down	4536.01	-2.15006	0	0	down	2608.07	0.449098	3.05751e-15	1.05538e-14
VIT_01s0011g03380	636	775	705	629	649	494	223	328	227	723	661	686	770	773	718	318	329	272	1	3061306	3065510	+	VIT_01s0011g03380	Dihydrolipoamide acetyltransferase component of pyruvate dehydrogenase complex [Source:UniProtKB/TrEMBL%3BAcc:F6HFN8]	K00627 pyruvate dehydrogenase E2 component (dihydrolipoyllysine-residue acetyltransferase) [EC:2.3.1.12] | (RefSeq) dihydrolipoyllysine-residue acetyltransferase component 4 of pyruvate dehydrogenase complex, chloroplastic (A)	ko00010: Glycolysis / Gluconeogenesis; ko00020: Citrate cycle (TCA cycle); ko00620: Pyruvate metabolism; ko00785: Lipoic acid metabolism; ko01100: Metabolic pathways; ko01110: Biosynthesis of secondary metabolites; ko01200: Carbon metabolism	Dihydrolipoyllysine-residue acetyltransferase component 4 of pyruvate dehydrogenase complex, chloroplastic [Vitis vinifera]	ODP24_ARATH RecName: Full=Dihydrolipoyllysine-residue acetyltransferase component 4 of pyruvate dehydrogenase complex, chloroplastic; EC=2.3.1.12; AltName: Full=Dihydrolipoamide S-acetyltransferase component 4 of pyruvate dehydrogenase complex; AltName: Full=Pyruvate dehydrogenase complex component E2 4; Short=PDC-E2 4; Short=PDCE2 4; Short=plE2; Flags: Precursor;	A0A438ED70_VITVI RecName: Full=Dihydrolipoamide acetyltransferase component of pyruvate dehydrogenase complex {ECO:0000256|RuleBase:RU003423}; EC=2.3.1.- {ECO:0000256|RuleBase:RU003423};	Dihydrolipoamide acetyltransferase	GO:0009507,chloroplast; GO:0009941,chloroplast envelope; GO:0009570,chloroplast stroma; GO:0009534,chloroplast thylakoid; GO:0005829,cytosol; GO:0022626,cytosolic ribosome; GO:0045254,pyruvate dehydrogenase complex; GO:0004742,dihydrolipoyllysine-residue acetyltransferase activity; GO:0006086,acetyl-CoA biosynthetic process from pyruvate; GO:0006096,glycolytic process; GO:0003674,molecular_functi…	PF00198.26:2-oxoacid dehydrogenases acyltransferase (catalytic domain)	--	--	--	719.468	-0.144142	0.0489558	0.0608267	false	493.455	-1.11762	2.75534e-25	1.25734e-24	down	647.672	-0.371379	0.000555528	0.000956888
VIT_01s0011g03390	263	341	295	494	466	475	301	381	338	1041	888	956	647	650	634	246	220	231	1	3065990	3068987	-	VIT_01s0011g03390	--	--	--	PREDICTED: ACD11 homolog protein [Vitis vinifera]	ACDH_ARATH RecName: Full=ACD11 homolog protein {ECO:0000303|PubMed:18657186}; AltName: Full=Probable ceramide-1-phosphate transfer protein {ECO:0000305};	F6HEX7_VITVI RecName: Full=GLTP domain-containing protein {ECO:0000259|Pfam:PF08718};	Uncharacterized conserved protein	GO:0005737,cytoplasm; GO:0005829,cytosol; GO:0005634,nucleus; GO:1902387,ceramide 1-phosphate binding; GO:1902388,ceramide 1-phosphate transfer activity; GO:0035627,ceramide transport; GO:0120009,intermembrane lipid transfer; GO:0003674,molecular_function; GO:0005488,binding; GO:0005543,phospholipid binding; GO:0008289,lipid binding; GO:0033218,amide binding; GO:0043167,ion binding; GO:0043168,an…	PF08718.14:Glycolipid transfer protein (GLTP)	--	--	--	818.119	-0.849371	1.34847e-31	5.42354e-31	false	588.188	-1.99698	4.95212e-88	5.70361e-87	down	383.194	0.560938	3.1488e-07	7.12528e-07
VIT_01s0011g03400	600	679	557	4441	4135	4176	1343	1580	1420	170	171	170	6164	5872	5454	772	764	781	1	3076982	3080343	-	VIT_01s0011g03400	--	K26553 MFS transporter, POT/PTR family, nitrite transporter | (RefSeq) protein NRT1/ PTR FAMILY 3.1 (A)	--	Protein NRT1/ PTR family 3.1 [Vitis vinifera]	PTR18_ARATH RecName: Full=Protein NRT1/ PTR FAMILY 3.1; Short=AtNPF3.1;	A0A438ECF1_VITVI SubName: Full=Protein NRT1/ PTR family 3.1 {ECO:0000313|EMBL:RVW45506.1};	H+/oligopeptide symporter	GO:0016021,integral component of membrane; GO:0097708,intracellular vesicle; GO:0005886,plasma membrane; GO:0022857,transmembrane transporter activity; GO:0010336,gibberellic acid homeostasis; GO:0042128,nitrate assimilation; GO:0003674,molecular_function; GO:0005215,transporter activity; GO:0008150,biological_process; GO:0042592,homeostatic process; GO:0048878,chemical homeostasis; GO:0055088,li…	PF00854.24:POT family	--	--	--	2735.48	4.82435	0	0	up	475.279	2.2319	2.71898e-94	3.31762e-93	up	2347.25	2.67806	0	0
VIT_01s0011g03430	299	461	434	30	48	37	298	409	280	1234	1169	1327	215	197	199	294	238	239	1	3112762	3113407	-	VIT_01s0011g03430	--	--	--	PREDICTED: protein NEGATIVE REGULATOR OF RESISTANCE [Vitis vinifera]	NRR_ORYSJ RecName: Full=Protein NEGATIVE REGULATOR OF RESISTANCE {ECO:0000303|PubMed:16115061}; AltName: Full=NPR1-interactor {ECO:0000305};	A0A438FYM5_VITVI SubName: Full=Uncharacterized protein {ECO:0000313|EMBL:RVW65059.1};	--	GO:0005634,nucleus; GO:0042742,defense response to bacterium; GO:0010112,regulation of systemic acquired resistance; GO:0006950,response to stress; GO:0006952,defense response; GO:0008150,biological_process; GO:0009605,response to external stimulus; GO:0009607,response to biotic stimulus; GO:0009617,response to bacterium; GO:0043207,response to external biotic stimulus; GO:0044419,biological proc…	PF15699.8:NPR1 interacting	--	--	--	773.307	-2.88218	2.91729e-227	5.55888e-226	down	739.374	-2.22294	1.68823e-105	2.25379e-104	down	222.865	-3.48156	1.33977e-68	1.31429e-67
VIT_01s0011g03440	1327	1800	1564	267	307	321	369	429	319	4039	3669	3896	472	432	394	462	422	475	1	3117073	3117578	-	VIT_01s0011g03440	--	--	--	PREDICTED: uncharacterized protein LOC100243974 [Vitis vinifera]	--	A0A438ECX3_VITVI SubName: Full=Uncharacterized protein {ECO:0000313|EMBL:RVW45502.1};	--	GO:0010112,regulation of systemic acquired resistance; GO:0002831,regulation of response to biotic stimulus; GO:0006950,response to stress; GO:0006952,defense response; GO:0008150,biological_process; GO:0009605,response to external stimulus; GO:0009607,response to biotic stimulus; GO:0009627,systemic acquired resistance; GO:0031347,regulation of defense response; GO:0032101,regulation of response…	--	--	--	--	2312.99	-3.43245	0	0	down	2122.57	-3.04303	0	0	down	948.982	-2.5008	9.49687e-165	2.29546e-163
VIT_01s0011g03450	275	343	281	848	859	836	83	79	78	90	111	89	501	558	528	55	80	49	1	3127812	3132261	+	VIT_01s0011g03450	--	K15925 alpha-D-xyloside xylohydrolase [EC:3.2.1.177] | (RefSeq) alpha-xylosidase 1 (A)	--	PREDICTED: alpha-xylosidase 1 [Vitis vinifera]	XYL1_ARATH RecName: Full=Alpha-xylosidase 1; EC=3.2.1.177; Flags: Precursor;	A0A438FYL2_VITVI SubName: Full=Alpha-xylosidase 1 {ECO:0000313|EMBL:RVW65061.1};	Maltase glucoamylase and related hydrolases, glycosyl hydrolase family 31	GO:0048046,apoplast; GO:0005739,mitochondrion; GO:0009505,plant-type cell wall; GO:0009506,plasmodesma; GO:0061634,alpha-D-xyloside xylohydrolase; GO:0046556,alpha-L-arabinofuranosidase activity; GO:0030246,carbohydrate binding; GO:0004553,hydrolase activity, hydrolyzing O-glycosyl compounds; GO:0009044,xylan 1,4-beta-xylosidase activity; GO:0080176,xyloglucan 1,6-alpha-xylosidase activity; GO:00…	PF01055.29:Glycosyl hydrolases family 31	--	--	--	293.362	2.18091	1.4512e-57	8.7638e-57	up	78.7053	-0.602563	0.016475	0.0231824	false	559.894	1.38607	2.86254e-45	2.01349e-44
VIT_01s0011g03460	153	164	111	98	108	118	76	119	73	137	138	140	53	51	67	47	67	64	1	3141923	3142868	+	VIT_01s0011g03460	--	--	--	unnamed protein product, partial [Vitis vinifera]	--	D7T955_VITVI SubName: Full=Uncharacterized protein {ECO:0000313|EMBL:CBI27026.3};	--	GO:0016021,integral component of membrane; GO:0005575,cellular_component; GO:0016020,membrane; GO:0031224,intrinsic component of membrane; GO:0110165,cellular anatomical entity	--	--	--	--	101.758	-1.54842	2.96348e-14	7.76044e-14	down	97.8677	-1.17075	4.60668e-08	1.07293e-07	down	125.741	-0.521089	0.00974693	0.0146168
VIT_01s0011g03480	344	388	340	26	20	28	12	13	8	24	40	44	35	27	23	28	37	41	1	3147476	3149151	-	VIT_01s0011g03480	--	K09753 cinnamoyl-CoA reductase [EC:1.2.1.44] | (RefSeq) cinnamoyl-CoA reductase 1 (A)	ko00940: Phenylpropanoid biosynthesis; ko01100: Metabolic pathways; ko01110: Biosynthesis of secondary metabolites	PREDICTED: tetraketide alpha-pyrone reductase 2 [Vitis vinifera]	TKPR2_ARATH RecName: Full=Tetraketide alpha-pyrone reductase 2; EC=1.1.1.-; AltName: Full=Protein CINNAMOYL-COA REDUCTASE-LIKE 6;	D7T953_VITVI RecName: Full=Epimerase domain-containing protein {ECO:0000259|Pfam:PF01370};	Flavonol reductase/cinnamoyl-CoA reductase	GO:0005829,cytosol; GO:0016616,oxidoreductase activity, acting on the CH-OH group of donors, NAD or NADP as acceptor; GO:0010584,pollen exine formation; GO:0080110,sporopollenin biosynthetic process; GO:0003674,molecular_function; GO:0003824,catalytic activity; GO:0016491,oxidoreductase activity; GO:0016614,oxidoreductase activity, acting on CH-OH group of donors; GO:0007275,multicellular organis…	PF01370.24:NAD dependent epimerase/dehydratase family	--	--	--	32.6102	-0.627329	0.078282	0.0949539	FALSE	35.6202	0.0168604	0.962021	0.967615	FALSE	197.327	-3.97692	3.70831e-75	3.9499e-74
VIT_01s0011g03490	11	15	11	100	80	118	8	16	6	2	0	1	67	80	60	0	1	0	1	3167509	3169015	+	VIT_01s0011g03490	3-ketoacyl-CoA synthase [Source:UniProtKB/TrEMBL%3BAcc:F6HEX0]	K15397 3-ketoacyl-CoA synthase [EC:2.3.1.199] | (RefSeq) 3-ketoacyl-CoA synthase 6 (A)	ko00062: Fatty acid elongation; ko01100: Metabolic pathways; ko01110: Biosynthesis of secondary metabolites; ko04626: Plant-pathogen interaction	PREDICTED: 3-ketoacyl-CoA synthase 6 [Vitis vinifera]	KCS6_ARATH RecName: Full=3-ketoacyl-CoA synthase 6 {ECO:0000303|PubMed:18465198}; Short=KCS-6 {ECO:0000303|PubMed:18465198}; EC=2.3.1.199 {ECO:0000269|PubMed:10330468}; AltName: Full=Cuticular protein 1 {ECO:0000303|PubMed:10330468}; AltName: Full=Eceriferum 6 {ECO:0000303|PubMed:11041893}; AltName: Full=Very long-chain fatty acid condensing enzyme 6 {ECO:0000303|PubMed:18465198}; Short=VLCFA con…	F6HEX0_VITVI RecName: Full=3-ketoacyl-CoA synthase {ECO:0000256|PIRNR:PIRNR036417}; EC=2.3.1.- {ECO:0000256|PIRNR:PIRNR036417};	--	GO:0005783,endoplasmic reticulum; GO:0005789,endoplasmic reticulum membrane; GO:0016021,integral component of membrane; GO:0005739,mitochondrion; GO:0102756,very-long-chain 3-ketoacyl-CoA synthase activity; GO:0006633,fatty acid biosynthetic process; GO:0009409,response to cold; GO:0009416,response to light stimulus; GO:0009826,unidimensional cell growth; GO:0010025,wax biosynthetic process; GO:0…	PF08392.15:FAE1/Type III polyketide synthase-like protein	--	--	--	31.8127	5.83764	4.16807e-11	9.64023e-11	up	-	-	-	-	-	53.7057	2.89558	9.10181e-17	3.32735e-16
VIT_01s0011g03500	155	208	153	114	120	108	74	52	61	1023	961	992	851	714	721	179	183	198	1	3175430	3178998	+	VIT_01s0011g03500	--	K00547 homocysteine S-methyltransferase [EC:2.1.1.10] | (RefSeq) homocysteine S-methyltransferase 1 (A)	ko00270: Cysteine and methionine metabolism; ko01100: Metabolic pathways; ko01110: Biosynthesis of secondary metabolites	PREDICTED: homocysteine S-methyltransferase 1 [Vitis vinifera]	HMT1_BRAOT RecName: Full=Homocysteine S-methyltransferase 1; Short=BoHMT1; EC=2.1.1.10;	D7T951_VITVI RecName: Full=Hcy-binding domain-containing protein {ECO:0000259|PROSITE:PS50970};	Homocysteine S-methyltransferase	GO:0047150,betaine-homocysteine S-methyltransferase activity; GO:0008898,S-adenosylmethionine-homocysteine S-methyltransferase activity; GO:0061627,S-methylmethionine-homocysteine S-methyltransferase activity; GO:0008270,zinc ion binding; GO:0009086,methionine biosynthetic process; GO:0032259,methylation; GO:0003674,molecular_function; GO:0003824,catalytic activity; GO:0008168,methyltransferase a…	PF02574.19:Homocysteine S-methyltransferase	--	--	--	888.237	-0.653545	1.9003e-20	5.9756e-20	false	580.242	-2.35914	8.33878e-121	1.2561e-119	down	143.101	-0.70348	6.60877e-05	0.000124336
VIT_01s0011g03520	1368	1753	1468	4175	4303	4196	2900	3399	3124	81	75	73	2915	2910	2975	2888	2755	3084	1	3190826	3192777	+	VIT_01s0011g03520	--	K12127 pseudo-response regulator 1 | (RefSeq) two-component response regulator-like APRR1 (A)	ko04712: Circadian rhythm - plant	PREDICTED: zinc finger protein CONSTANS-LIKE 16 [Vitis vinifera]	COL16_ARATH RecName: Full=Zinc finger protein CONSTANS-LIKE 16;	D7T949_VITVI SubName: Full=Uncharacterized protein {ECO:0000313|EMBL:CBI27020.3};	GATA-4/5/6 transcription factors	GO:0005634,nucleus; GO:0003700,DNA-binding transcription factor activity; GO:0008270,zinc ion binding; GO:0006355,regulation of DNA-templated transcription; GO:0003674,molecular_function; GO:0140110,transcription regulator activity; GO:0005488,binding; GO:0043167,ion binding; GO:0043169,cation binding; GO:0046872,metal ion binding; GO:0046914,transition metal ion binding; GO:0006139,nucleobase-co…	PF06203.17:CCT motif	C2C2-CO-like	TF	C2C2->C2C2-CO-like	1373.81	4.99401	0	0	up	1511.79	5.30242	0	0	up	2808.61	1.35248	8.13788e-119	1.32512e-117
VIT_01s0011g03530	6	6	11	2	3	2	28	57	39	14	7	12	20	19	16	34	24	23	1	3204646	3205573	+	VIT_01s0011g03530	LBD42 [Source:Projected from Arabidopsis thaliana (AT1G68510) UniProtKB/TrEMBL%3BAcc:A0A178W6D5]	--	--	PREDICTED: LOB domain-containing protein 42 [Vitis vinifera]	LBD42_ARATH RecName: Full=LOB domain-containing protein 42; AltName: Full=ASYMMETRIC LEAVES 2-like protein 36; Short=AS2-like protein 36;	D7T948_VITVI RecName: Full=LOB domain-containing protein {ECO:0000259|PROSITE:PS50891};	--	GO:0010468,regulation of gene expression; GO:0008150,biological_process; GO:0008152,metabolic process; GO:0010467,gene expression; GO:0019222,regulation of metabolic process; GO:0043170,macromolecule metabolic process; GO:0050789,regulation of biological process; GO:0060255,regulation of macromolecule metabolic process; GO:0065007,biological regulation; GO:0071704,organic substance metabolic proc…	PF03195.17:Lateral organ boundaries (LOB) domain	LOB	TF	LOB	-	-	-	-	-	19.0783	1.35245	0.0049745	0.00746989	up	-	-	-	-
VIT_01s0011g03540	10	8	9	28	17	14	4	2	7	60	59	92	193	164	152	20	31	18	1	3210273	3211389	-	VIT_01s0011g03540	--	K13945 LOB domain-containing protein 29 | (RefSeq) LOB domain-containing protein 33 (A)	--	PREDICTED: LOB domain-containing protein 40 [Vitis vinifera]	LBD41_ARATH RecName: Full=LOB domain-containing protein 41; AltName: Full=ASYMMETRIC LEAVES 2-like protein 38; Short=AS2-like protein 38;	A0A438ED37_VITVI SubName: Full=LOB domain-containing protein 41 {ECO:0000313|EMBL:RVW45400.1};	--	GO:0071456,cellular response to hypoxia; GO:0010468,regulation of gene expression; GO:0006355,regulation of DNA-templated transcription; GO:0001666,response to hypoxia; GO:0006950,response to stress; GO:0008150,biological_process; GO:0009628,response to abiotic stimulus; GO:0009987,cellular process; GO:0033554,cellular response to stress; GO:0036293,response to decreased oxygen levels; GO:0036294…	PF03195.17:Lateral organ boundaries (LOB) domain	LOB	TF	LOB	115.336	0.994794	7.05014e-07	1.3087e-06	false	46.2286	-1.55893	3.85873e-06	7.78379e-06	down	-	-	-	-
VIT_01s0011g03550	235	326	244	188	227	187	99	122	95	118	101	118	69	76	77	36	32	30	1	3217781	3218222	-	VIT_01s0011g03550	--	--	--	hypothetical protein VITISV_002772 [Vitis vinifera]	CLE27_ARATH RecName: Full=CLAVATA3/ESR (CLE)-related protein 27 {ECO:0000303|PubMed:18034320}; Contains: RecName: Full=CLE27p {ECO:0000303|PubMed:18034320}; Flags: Precursor;	A5BRL0_VITVI SubName: Full=Uncharacterized protein {ECO:0000313|EMBL:CAN79239.1};	--	GO:0048046,apoplast; GO:0005615,extracellular space; GO:0045168,cell-cell signaling involved in cell fate commitment; GO:0007154,cell communication; GO:0007267,cell-cell signaling; GO:0008150,biological_process; GO:0009987,cellular process; GO:0023052,signaling; GO:0030154,cell differentiation; GO:0032502,developmental process; GO:0045165,cell fate commitment; GO:0048869,cellular developmental pr…	--	--	--	--	95.1029	-0.871293	1.29905e-05	2.22048e-05	false	71.5508	-1.72913	9.07956e-12	2.60257e-11	down	234.083	-0.527049	0.000337828	0.000594064
VIT_01s0011g03560	105	120	142	426	379	405	73	85	74	41	35	40	247	264	237	69	42	44	1	3223281	3227712	-	VIT_01s0011g03560	--	--	--	PREDICTED: uncharacterized protein LOC100243921 [Vitis vinifera]	--	D7T946_VITVI SubName: Full=Uncharacterized protein {ECO:0000313|EMBL:CBI27017.3};	--	GO:0016021,integral component of membrane; GO:0005575,cellular_component; GO:0016020,membrane; GO:0031224,intrinsic component of membrane; GO:0110165,cellular anatomical entity	PF06749.15:Protein of unknown function (DUF1218)	--	--	--	134.274	2.41798	3.65315e-35	1.57171e-34	up	45.1569	0.47139	0.131086	0.161415	false	256.128	1.60121	2.17806e-27	1.07725e-26
VIT_01s0011g03580	1582	2099	1772	1128	1081	1042	480	603	533	1651	1592	1554	994	945	944	836	869	848	1	3235418	3237772	-	VIT_01s0011g03580	--	--	--	PREDICTED: uncharacterized protein LOC100266248 [Vitis vinifera]	--	D7T944_VITVI SubName: Full=Uncharacterized protein {ECO:0000313|EMBL:CBI27015.3};	--	--	--	--	--	--	1311.52	-1.00623	7.06843e-69	4.91979e-68	down	1214.78	-0.858251	4.75928e-34	2.6532e-33	false	1455.5	-0.858252	2.78999e-36	1.66143e-35
VIT_01s0011g03590	633	796	687	1529	1827	1542	606	753	651	1573	1351	1521	1702	1557	1542	563	504	512	1	3246882	3249663	-	VIT_01s0011g03590	50S ribosomal protein L15%2C chloroplastic [Source:Projected from Arabidopsis thaliana (AT3G25920) UniProtKB/Swiss-Prot%3BAcc:P25873]	K02876 large subunit ribosomal protein L15 | (RefSeq) 50S ribosomal protein L15, chloroplastic (A)	ko03010: Ribosome	50S ribosomal protein L15, chloroplastic [Vitis vinifera]	RK15_SPIOL RecName: Full=50S ribosomal protein L15, chloroplastic {ECO:0000303|PubMed:10874046}; AltName: Full=CL15; AltName: Full=Chloroplastic large ribosomal subunit protein uL15c {ECO:0000303|PubMed:28007896}; Flags: Precursor;	A0A438ECW7_VITVI SubName: Full=50S ribosomal protein L15, chloroplastic {ECO:0000313|EMBL:RVW45403.1};	Mitochondrial/chloroplast ribosomal protein L15/L10	GO:0009507,chloroplast; GO:0022625,cytosolic large ribosomal subunit; GO:0003729,mRNA binding; GO:0003735,structural constituent of ribosome; GO:0006412,translation; GO:0003674,molecular_function; GO:0003676,nucleic acid binding; GO:0003723,RNA binding; GO:0005488,binding; GO:0097159,organic cyclic compound binding; GO:1901363,heterocyclic compound binding; GO:0005198,structural molecule activity…	PF00828.22:Ribosomal proteins 50S-L15, 50S-L18e, 60S-L27A	--	--	--	1536.1	-0.160203	0.0045371	0.00631332	false	991.929	-1.44061	1.47804e-67	1.36955e-66	down	1145.59	1.09806	1.30657e-34	7.50718e-34
VIT_01s0011g03620	1223	1536	1342	443	339	453	264	285	268	1872	1671	1705	480	537	418	832	736	838	1	3271099	3277964	-	VIT_01s0011g03620	--	K18368 caffeoylshikimate esterase [EC:3.1.1.-] | (RefSeq) caffeoylshikimate esterase (A)	ko00940: Phenylpropanoid biosynthesis; ko01100: Metabolic pathways; ko01110: Biosynthesis of secondary metabolites	PREDICTED: caffeoylshikimate esterase [Vitis vinifera]	CSE_ARATH RecName: Full=Caffeoylshikimate esterase; EC=3.1.1.-; AltName: Full=Lysophospholipase 2; Short=LysoPL2;	D7T940_VITVI RecName: Full=Hydrolase_4 domain-containing protein {ECO:0000259|Pfam:PF12146};	Lysophospholipase	GO:0005783,endoplasmic reticulum; GO:0005794,Golgi apparatus; GO:0016020,membrane; GO:0005634,nucleus; GO:0005886,plasma membrane; GO:0009506,plasmodesma; GO:0003846,2-acylglycerol O-acyltransferase activity; GO:0090430,caffeoyl-CoA: alcohol caffeoyl transferase activity; GO:0016787,hydrolase activity; GO:0016298,lipase activity; GO:0004622,lysophospholipase activity; GO:0009809,lignin biosynthet…	PF12146.11:Serine aminopeptidase, S33	--	--	--	1173.9	-2.14247	2.89057e-196	4.84297e-195	down	1262.33	-1.07395	9.58326e-51	6.98052e-50	down	903.27	-1.84803	1.34142e-85	1.61824e-84
VIT_01s0011g03650	90	108	106	30	40	56	55	48	55	265	312	300	135	151	115	383	345	343	1	3318207	3319042	+	VIT_01s0011g03650	--	K20725 MAP kinase substrate 1 | (RefSeq) protein MKS1 (A)	ko04016: MAPK signaling pathway - plant	VQ motif-containing protein 8, chloroplastic [Vitis vinifera]	VQ20_ARATH RecName: Full=VQ motif-containing protein 20 {ECO:0000303|PubMed:22535423}; Short=AtVQ20 {ECO:0000303|PubMed:22535423};	A0A438ELB4_VITVI SubName: Full=VQ motif-containing protein 8, chloroplastic {ECO:0000313|EMBL:RVW48521.1};	--	GO:0005634,nucleus; GO:0006952,defense response; GO:0080092,regulation of pollen tube growth; GO:0006950,response to stress; GO:0008150,biological_process; GO:0050896,response to stimulus; GO:0000003,reproduction; GO:0000902,cell morphogenesis; GO:0000904,cell morphogenesis involved in differentiation; GO:0001558,regulation of cell growth; GO:0003006,developmental process involved in reproduction…	PF05678.17:VQ motif	--	--	--	220.96	-1.4041	2.10547e-22	6.96241e-22	down	324.65	0.338082	0.00697523	0.0102824	false	72.6028	-1.3881	1.69864e-07	3.91516e-07
VIT_01s0011g03660	2002	2539	2334	2702	2689	2636	2783	3163	2608	1318	1231	1242	1775	1791	1609	7953	6961	8071	1	3324907	3326077	-	VIT_01s0011g03660	--	--	--	PREDICTED: uncharacterized protein LOC100244058 [Vitis vinifera]	--	A0A438ELG5_VITVI SubName: Full=Uncharacterized protein {ECO:0000313|EMBL:RVW48522.1};	--	--	--	--	--	--	1473.79	0.176981	0.00113423	0.00166799	false	4501.25	2.6502	0	0	up	2463.32	0.108814	0.0656637	0.0870638
VIT_01s0011g03670	230	321	297	224	198	152	36	38	25	26	34	21	70	67	61	457	438	524	1	3330023	3332236	+	VIT_01s0011g03670	Endonuclease 2 [Source:Projected from Arabidopsis thaliana (AT1G68290) UniProtKB/Swiss-Prot%3BAcc:Q9C9G4]	K05986 nuclease S1 [EC:3.1.30.1] | (RefSeq) endonuclease 2 (A)	--	PREDICTED: endonuclease 2 [Vitis vinifera]	ENDO2_ARATH RecName: Full=Endonuclease 2 {ECO:0000303|PubMed:17651368}; Short=AtENDO2 {ECO:0000303|PubMed:17651368}; EC=3.1.30.1 {ECO:0000269|PubMed:22506810, ECO:0000269|PubMed:23620482}; AltName: Full=Deoxyribonuclease ENDO2 {ECO:0000303|PubMed:17651368}; AltName: Full=Single-stranded-nucleate endonuclease ENDO2 {ECO:0000303|PubMed:17651368}; Flags: Precursor;	D7T937_VITVI RecName: Full=Aspergillus nuclease S(1) {ECO:0000256|ARBA:ARBA00012562}; EC=3.1.30.1 {ECO:0000256|ARBA:ARBA00012562};	--	GO:0008309,double-stranded DNA exodeoxyribonuclease activity; GO:0004519,endonuclease activity; GO:0004521,endoribonuclease activity; GO:0046872,metal ion binding; GO:0003676,nucleic acid binding; GO:0000014,single-stranded DNA endodeoxyribonuclease activity; GO:0043765,T/G mismatch-specific endonuclease activity; GO:0006308,DNA catabolic process; GO:0090502,RNA phosphodiester bond hydrolysis, en…	PF02265.19:S1/P1 Nuclease	--	--	--	44.727	1.01487	0.000695352	0.00104067	up	252.794	4.17945	8.29285e-96	1.02263e-94	up	237.097	-0.67399	1.62602e-05	3.21811e-05
VIT_01s0011g03680	1299	1681	1485	2964	3057	3025	1611	1838	1500	507	444	474	1168	1037	978	1443	1318	1254	1	3332398	3333689	-	VIT_01s0011g03680	--	--	--	PREDICTED: universal stress protein A-like protein [Vitis vinifera]	USPAL_ARATH RecName: Full=Universal stress protein A-like protein;	F6HEW0_VITVI RecName: Full=Usp domain-containing protein {ECO:0000259|Pfam:PF00582};	--	GO:0005829,cytosol; GO:0005886,plasma membrane; GO:0016208,AMP binding; GO:0000166,nucleotide binding; GO:0003674,molecular_function; GO:0005488,binding; GO:0017076,purine nucleotide binding; GO:0030554,adenyl nucleotide binding; GO:0032553,ribonucleotide binding; GO:0032555,purine ribonucleotide binding; GO:0032559,adenyl ribonucleotide binding; GO:0036094,small molecule binding; GO:0043167,ion …	PF00582.29:Universal stress protein family	--	--	--	740.356	0.886676	1.28356e-30	5.06527e-30	false	912.072	1.54785	2.8693e-68	2.68264e-67	up	2209.48	0.905334	3.71961e-50	2.8195e-49
VIT_01s0011g03710	386	587	501	223	195	162	95	104	85	110	126	162	112	121	110	157	160	116	1	3358773	3365312	-	VIT_01s0011g03710	--	--	--	PREDICTED: acyl-acyl carrier protein thioesterase ATL3, chloroplastic isoform X3 [Vitis vinifera]	TE3_HUMLU RecName: Full=Acyl-acyl carrier protein thioesterase TE3, chloroplastic {ECO:0000303|PubMed:23300257}; Short=HlTE3 {ECO:0000303|PubMed:23300257}; EC=3.1.2.- {ECO:0000250|UniProtKB:Q9C7I5}; AltName: Full=Acyl-ACP thioesterase TE3 {ECO:0000303|PubMed:23300257}; AltName: Full=Acyl-lipid thioesterase 3 {ECO:0000303|PubMed:23300257}; Flags: Precursor;	D7T932_VITVI RecName: Full=4HBT domain-containing protein {ECO:0000259|Pfam:PF03061};	--	GO:0009507,chloroplast; GO:0016787,hydrolase activity; GO:0006629,lipid metabolic process; GO:0003674,molecular_function; GO:0003824,catalytic activity; GO:0008150,biological_process; GO:0008152,metabolic process; GO:0044238,primary metabolic process; GO:0071704,organic substance metabolic process; GO:0005575,cellular_component; GO:0005622,intracellular anatomical structure; GO:0005737,cytoplasm;…	PF03061.25:Thioesterase superfamily	--	--	--	124.71	-0.488236	0.00915324	0.012333	false	138.623	0.174213	0.389249	0.436463	FALSE	344.649	-1.45218	1.16557e-26	5.66858e-26
VIT_01s0011g03720	94	106	76	40	28	21	12	9	12	6	6	7	12	17	11	14	13	8	1	3368571	3370248	-	VIT_01s0011g03720	--	K12126 phytochrome-interacting factor 3 | (RefSeq) transcription factor PIF3 (A)	ko04075: Plant hormone signal transduction; ko04712: Circadian rhythm - plant	PREDICTED: transcription factor bHLH75 [Vitis vinifera]	BH075_ARATH RecName: Full=Transcription factor bHLH75; AltName: Full=Basic helix-loop-helix protein 75; Short=AtbHLH75; Short=bHLH 75; AltName: Full=Transcription factor EN 78; AltName: Full=bHLH transcription factor bHLH075;	A0A438ELB2_VITVI SubName: Full=Transcription factor bHLH75 {ECO:0000313|EMBL:RVW48524.1};	--	GO:0005634,nucleus; GO:0003677,DNA binding; GO:0003700,DNA-binding transcription factor activity; GO:0046983,protein dimerization activity; GO:2000488,positive regulation of brassinosteroid biosynthetic process; GO:0006355,regulation of DNA-templated transcription; GO:0003674,molecular_function; GO:0003676,nucleic acid binding; GO:0005488,binding; GO:0097159,organic cyclic compound binding; GO:19…	PF00010.29:Helix-loop-helix DNA-binding domain	bHLH	TF	bHLH	-	-	-	-	-	-	-	-	-	-	61.8776	-1.75176	2.64552e-09	6.8488e-09
VIT_01s0011g03730	35	27	29	27	17	36	90	112	87	3	4	4	47	42	43	57	55	61	1	3375041	3376409	+	VIT_01s0011g03730	--	K09422 transcription factor MYB, plant | (RefSeq) transcription factor MYB24 (A)	--	PREDICTED: transcription factor MYB24 [Vitis vinifera]	MYB62_ARATH RecName: Full=Transcription factor MYB62 {ECO:0000303|PubMed:9839469}; AltName: Full=Myb-related protein 62 {ECO:0000303|PubMed:9839469}; Short=AtMYB62 {ECO:0000303|PubMed:9839469};	A0A438JUD3_VITVI SubName: Full=Transcription factor MYB62 {ECO:0000313|EMBL:RVX12582.1};	Transcription factor, Myb superfamily	GO:0005634,nucleus; GO:0003700,DNA-binding transcription factor activity; GO:0043565,sequence-specific DNA binding; GO:0016036,cellular response to phosphate starvation; GO:0009740,gibberellic acid mediated signaling pathway; GO:0009686,gibberellin biosynthetic process; GO:0010373,negative regulation of gibberellin biosynthetic process; GO:0045892,negative regulation of DNA-templated transcriptio…	PF00249.34:Myb-like DNA-binding domain	MYB	TF	MYB->MYB	21.965	3.31185	2.41193e-09	5.15342e-09	up	31.0323	4.02468	4.77363e-14	1.50434e-13	up	28.6902	-0.324353	0.422825	0.474949
VIT_01s0011g03740	1815	2188	1826	989	778	1074	1193	1367	1284	1439	1357	1365	1788	1837	1607	850	920	1051	1	3380001	3395799	-	VIT_01s0011g03740	--	K01886 glutaminyl-tRNA synthetase [EC:6.1.1.18] | (RefSeq) tRNA-glutamine synthetase-like (A)	ko00970: Aminoacyl-tRNA biosynthesis; ko01100: Metabolic pathways	PREDICTED: glutamine--tRNA ligase, cytoplasmic [Vitis vinifera]	SYQ_ARATH RecName: Full=Glutamine--tRNA ligase, cytoplasmic {ECO:0000305}; EC=6.1.1.18 {ECO:0000250|UniProtKB:P47897}; AltName: Full=Glutaminyl-tRNA synthetase {ECO:0000305}; Short=GlnRS {ECO:0000305}; AltName: Full=Protein OVULE ABORTION 9 {ECO:0000303|PubMed:16297076};	D7T929_VITVI RecName: Full=Glutamine--tRNA ligase {ECO:0000256|ARBA:ARBA00012836}; EC=6.1.1.18 {ECO:0000256|ARBA:ARBA00012836}; AltName: Full=Glutaminyl-tRNA synthetase {ECO:0000256|ARBA:ARBA00030466};	Glutaminyl-tRNA synthetase	GO:0005829,cytosol; GO:0005524,ATP binding; GO:0004819,glutamine-tRNA ligase activity; GO:0006425,glutaminyl-tRNA aminoacylation; GO:0009791,post-embryonic development; GO:0048608,reproductive structure development; GO:0000166,nucleotide binding; GO:0003674,molecular_function; GO:0005488,binding; GO:0017076,purine nucleotide binding; GO:0030554,adenyl nucleotide binding; GO:0032553,ribonucleotide…	PF00749.24:tRNA synthetases class I (E and Q), catalytic domain	--	--	--	1549.9	0.0582169	0.287016	0.321316	FALSE	1155.26	-0.510986	2.24958e-11	6.33314e-11	false	1457.65	-1.15538	1.84421e-37	1.12012e-36
VIT_01s0011g03760	459	576	533	307	309	368	362	382	351	1691	1616	1549	740	637	647	323	247	301	1	3407195	3408686	-	VIT_01s0011g03760	--	--	--	PREDICTED: uncharacterized protein LOC100244117 [Vitis vinifera]	--	F6HFN3_VITVI SubName: Full=Uncharacterized protein {ECO:0000313|EMBL:CCB50899.1};	--	--	PF07797.17:Protein of unknown function (DUF1639)	--	--	--	1191.91	-1.53504	4.60601e-127	5.20102e-126	down	939.456	-2.42865	3.624e-157	6.89749e-156	down	427.042	-0.78784	1.94833e-12	5.96361e-12
VIT_01s0011g03780	6	15	22	11	3	4	11	8	5	17	11	8	33	25	29	16	5	10	1	3422552	3423445	-	VIT_01s0011g03780	Zinc finger protein GIS3 [Source:Projected from Arabidopsis thaliana (AT1G68360) UniProtKB/Swiss-Prot%3BAcc:Q9C9H1]	--	--	PREDICTED: zinc finger protein 6 [Vitis vinifera]	GIS3_ARATH RecName: Full=Zinc finger protein GIS3 {ECO:0000305}; AltName: Full=Protein GLABROUS INFLORESCENCE STEMS 3 {ECO:0000303|PubMed:25640859};	A5BMV3_VITVI RecName: Full=C2H2-type domain-containing protein {ECO:0000259|PROSITE:PS50157};	--	GO:0005634,nucleus; GO:0003700,DNA-binding transcription factor activity; GO:0046872,metal ion binding; GO:0000976,transcription cis-regulatory region binding; GO:0009736,cytokinin-activated signaling pathway; GO:0009740,gibberellic acid mediated signaling pathway; GO:0019760,glucosinolate metabolic process; GO:0006355,regulation of DNA-templated transcription; GO:0010026,trichome differentiation…	PF13912.9:C2H2-type zinc finger	--	--	--	19.6756	1.0045	0.025689	0.0329329	up	-	-	-	-	-	-	-	-	-
VIT_01s0011g03800	45	68	52	31	21	24	17	28	24	75	70	81	24	34	34	30	45	29	1	3444539	3445456	-	VIT_01s0011g03800	--	--	--	rust resistance kinase Lr10-like [Vitis riparia]	LRL11_ARATH RecName: Full=LEAF RUST 10 DISEASE-RESISTANCE LOCUS RECEPTOR-LIKE PROTEIN KINASE-like 1.1 {ECO:0000303|PubMed:12805585}; EC=2.7.11.1; AltName: Full=Probable receptor-like serine/threonine-protein kinase LRK10L-1.1 {ECO:0000305}; Flags: Precursor;	F6HFN0_VITVI SubName: Full=Uncharacterized protein {ECO:0000313|EMBL:CCB50896.1};	Serine/threonine protein kinase	GO:0016021,integral component of membrane; GO:0005886,plasma membrane; GO:0005524,ATP binding; GO:0030247,polysaccharide binding; GO:0106310,protein serine kinase activity; GO:0004674,protein serine/threonine kinase activity; GO:0006468,protein phosphorylation; GO:0000166,nucleotide binding; GO:0003674,molecular_function; GO:0005488,binding; GO:0017076,purine nucleotide binding; GO:0030554,adenyl…	PF14380.9:Wall-associated receptor kinase C-terminal	--	--	--	55.2373	-1.56478	1.28819e-08	2.65231e-08	down	54.5568	-1.06502	0.000206732	0.000360803	down	40.2963	-1.22638	0.000213374	0.000382437
VIT_01s0011g03810	32	37	33	25	21	25	28	44	32	43	57	53	9	11	11	17	14	20	1	3449471	3450112	-	VIT_01s0011g03810	--	--	--	unnamed protein product, partial [Vitis vinifera]	LRL11_ARATH RecName: Full=LEAF RUST 10 DISEASE-RESISTANCE LOCUS RECEPTOR-LIKE PROTEIN KINASE-like 1.1 {ECO:0000303|PubMed:12805585}; EC=2.7.11.1; AltName: Full=Probable receptor-like serine/threonine-protein kinase LRK10L-1.1 {ECO:0000305}; Flags: Precursor;	F6HFM9_VITVI RecName: Full=GUB_WAK_bind domain-containing protein {ECO:0000259|Pfam:PF13947};	Serine/threonine protein kinase	GO:0016021,integral component of membrane; GO:0005886,plasma membrane; GO:0005524,ATP binding; GO:0030247,polysaccharide binding; GO:0106310,protein serine kinase activity; GO:0004674,protein serine/threonine kinase activity; GO:0006468,protein phosphorylation; GO:0000166,nucleotide binding; GO:0003674,molecular_function; GO:0005488,binding; GO:0017076,purine nucleotide binding; GO:0030554,adenyl…	PF13947.9:Wall-associated receptor kinase galacturonan-binding	--	--	--	32.7208	-2.57676	5.23008e-11	1.20467e-10	down	33.6449	-1.53978	2.52256e-05	4.76253e-05	down	28.9323	-0.641568	0.0862882	0.111894
VIT_01s0011g03850	676	908	706	401	399	384	713	674	613	6426	5829	5991	1085	1078	1016	2056	1913	2002	1	3519426	3521876	+	VIT_01s0011g03850	--	--	--	PREDICTED: uncharacterized protein LOC100245576 [Vitis vinifera]	BC10_ORYSJ RecName: Full=Glycosyltransferase BC10 {ECO:0000305}; EC=2.4.-.- {ECO:0000269|PubMed:18939965}; AltName: Full=Protein BRITTLE CULM 10 {ECO:0000303|PubMed:18939965}; AltName: Full=Protein FRAGILE CULM 116 {ECO:0000303|PubMed:27708650};	F6HFM7_VITVI SubName: Full=Uncharacterized protein {ECO:0000313|EMBL:CCB50893.1};	--	GO:0000139,Golgi membrane; GO:0016021,integral component of membrane; GO:0016757,glycosyltransferase activity; GO:0030244,cellulose biosynthetic process; GO:0009664,plant-type cell wall organization; GO:0003674,molecular_function; GO:0003824,catalytic activity; GO:0016740,transferase activity; GO:0000271,polysaccharide biosynthetic process; GO:0005975,carbohydrate metabolic process; GO:0005976,po…	PF02485.24:Core-2/I-Branching enzyme	--	--	--	3809.12	-2.7922	0	0	down	3985.77	-1.55967	1.11744e-190	2.56802e-189	down	581.981	-1.0624	2.69896e-28	1.36647e-27
VIT_01s0011g03860	15	19	25	63	59	65	18	3	2	62	60	64	86	66	81	52	83	65	1	3522828	3525603	-	VIT_01s0011g03860	--	K13418 somatic embryogenesis receptor kinase 1 [EC:2.7.10.1 2.7.11.1] | (RefSeq) somatic embryogenesis receptor kinase 2 (A)	--	PREDICTED: probable leucine-rich repeat receptor-like protein kinase At1g68400 [Vitis vinifera]	Y1680_ARATH RecName: Full=Probable leucine-rich repeat receptor-like protein kinase At1g68400; EC=2.7.11.1; Flags: Precursor;	F6HFM6_VITVI RecName: Full=Protein kinase domain-containing protein {ECO:0000259|PROSITE:PS50011};	--	GO:0016021,integral component of membrane; GO:0005886,plasma membrane; GO:0005524,ATP binding; GO:0106310,protein serine kinase activity; GO:0004674,protein serine/threonine kinase activity; GO:0006468,protein phosphorylation; GO:0000166,nucleotide binding; GO:0003674,molecular_function; GO:0005488,binding; GO:0017076,purine nucleotide binding; GO:0030554,adenyl nucleotide binding; GO:0032553,rib…	PF00069.28:Protein kinase domain	--	--	--	69.1899	0.0531072	0.818528	0.837763	FALSE	64.2618	0.157855	0.545506	0.589723	FALSE	39.9575	1.5467	6.41552e-06	1.31448e-05
VIT_01s0011g03870	14	37	24	145	141	139	13	24	10	2	9	4	24	35	16	8	15	14	1	3531010	3533090	+	VIT_01s0011g03870	--	K00227 Delta7-sterol 5-desaturase [EC:1.14.19.20] | (RefSeq) delta(7)-sterol-C5(6)-desaturase (A)	ko00100: Steroid biosynthesis; ko01100: Metabolic pathways; ko01110: Biosynthesis of secondary metabolites	unnamed protein product, partial [Vitis vinifera]	SC5D_TOBAC RecName: Full=Delta(7)-sterol-C5(6)-desaturase; EC=1.14.19.20; AltName: Full=Delta(7)-sterol-C5-desaturase; AltName: Full=Delta-7-C-5 sterol desaturase;	D7T915_VITVI RecName: Full=Fatty acid hydroxylase domain-containing protein {ECO:0000259|Pfam:PF04116};	Sterol C5 desaturase	GO:0005789,endoplasmic reticulum membrane; GO:0016021,integral component of membrane; GO:0016020,membrane; GO:0000248,C-5 sterol desaturase activity; GO:0050046,delta7-sterol 5(6)-desaturase activity; GO:0005506,iron ion binding; GO:0016491,oxidoreductase activity; GO:0016126,sterol biosynthetic process; GO:0003674,molecular_function; GO:0003824,catalytic activity; GO:0016705,oxidoreductase activ…	PF04116.16:Fatty acid hydroxylase	--	--	--	14.0693	2.03762	0.000837057	0.00124488	up	-	-	-	-	-	80.2269	2.40532	8.56373e-19	3.35182e-18
VIT_01s0011g03890	34	37	28	5	14	14	28	29	21	371	367	379	244	271	239	216	189	205	1	3548907	3552245	-	VIT_01s0011g03890	--	K13418 somatic embryogenesis receptor kinase 1 [EC:2.7.10.1 2.7.11.1] | (RefSeq) somatic embryogenesis receptor kinase-like (A)	--	Leaf rust 10 disease-resistance locus receptor-like protein kinase-like 1.1-like 2.1 [Vitis vinifera]	LRL21_ARATH RecName: Full=LEAF RUST 10 DISEASE-RESISTANCE LOCUS RECEPTOR-LIKE PROTEIN KINASE-like 2.1 {ECO:0000303|PubMed:12805585}; EC=2.7.11.1; AltName: Full=Probable receptor-like serine/threonine-protein kinase LRK10L-2.1 {ECO:0000305}; Flags: Precursor;	A0A438ELL4_VITVI RecName: Full=Non-specific serine/threonine protein kinase {ECO:0000256|ARBA:ARBA00012513}; EC=2.7.11.1 {ECO:0000256|ARBA:ARBA00012513};	Serine/threonine protein kinase	GO:0016021,integral component of membrane; GO:0005524,ATP binding; GO:0030247,polysaccharide binding; GO:0106310,protein serine kinase activity; GO:0004674,protein serine/threonine kinase activity; GO:0006468,protein phosphorylation; GO:0000166,nucleotide binding; GO:0003674,molecular_function; GO:0005488,binding; GO:0017076,purine nucleotide binding; GO:0030554,adenyl nucleotide binding; GO:0032…	PF00069.28:Protein kinase domain	--	--	--	318.023	-0.838753	5.09564e-14	1.32303e-13	false	285.495	-0.822321	4.69444e-11	1.29952e-10	false	22.4226	-1.70193	0.000339835	0.000597385
VIT_01s0011g03910	409	542	464	1044	975	1081	339	306	307	1925	1775	1889	743	642	676	542	512	535	1	3565143	3568984	-	VIT_01s0011g03910	--	K17506 protein phosphatase 1L [EC:3.1.3.16] | (RefSeq) probable protein phosphatase 2C 2 (A)	--	PREDICTED: probable protein phosphatase 2C 15 [Vitis vinifera]	P2C15_ARATH RecName: Full=Probable protein phosphatase 2C 15; Short=AtPP2C15; EC=3.1.3.16;	D7T912_VITVI RecName: Full=PPM-type phosphatase domain-containing protein {ECO:0000259|PROSITE:PS51746};	Serine/threonine protein phosphatase	GO:0046872,metal ion binding; GO:0017018,myosin phosphatase activity; GO:0004722,protein serine/threonine phosphatase activity; GO:0035970,peptidyl-threonine dephosphorylation; GO:0003674,molecular_function; GO:0005488,binding; GO:0043167,ion binding; GO:0043169,cation binding; GO:0003824,catalytic activity; GO:0004721,phosphoprotein phosphatase activity; GO:0016787,hydrolase activity; GO:0016788…	PF00481.24:Protein phosphatase 2C	--	--	--	1331.32	-1.71113	3.84254e-171	5.61099e-170	down	1180.58	-1.76313	7.60035e-128	1.20276e-126	down	736.709	1.01828	6.1501e-32	3.3654e-31
VIT_01s0011g03950	22	16	14	146	119	134	215	227	186	29	23	26	239	237	243	15	8	8	1	3595451	3600142	-	VIT_01s0011g03950	--	K13430 serine/threonine-protein kinase PBS1 [EC:2.7.11.1] | (RefSeq) serine/threonine-protein kinase PBS1 (A)	ko04626: Plant-pathogen interaction	PREDICTED: LEAF RUST 10 DISEASE-RESISTANCE LOCUS RECEPTOR-LIKE PROTEIN KINASE-like 1.1 isoform X5 [Vitis vinifera]	LRL11_ARATH RecName: Full=LEAF RUST 10 DISEASE-RESISTANCE LOCUS RECEPTOR-LIKE PROTEIN KINASE-like 1.1 {ECO:0000303|PubMed:12805585}; EC=2.7.11.1; AltName: Full=Probable receptor-like serine/threonine-protein kinase LRK10L-1.1 {ECO:0000305}; Flags: Precursor;	F6HFM2_VITVI RecName: Full=Protein kinase domain-containing protein {ECO:0000259|PROSITE:PS50011};	Serine/threonine protein kinase	GO:0016021,integral component of membrane; GO:0005886,plasma membrane; GO:0005524,ATP binding; GO:0030247,polysaccharide binding; GO:0106310,protein serine kinase activity; GO:0004674,protein serine/threonine kinase activity; GO:0006468,protein phosphorylation; GO:0000166,nucleotide binding; GO:0003674,molecular_function; GO:0005488,binding; GO:0017076,purine nucleotide binding; GO:0030554,adenyl…	PF07714.20:Protein tyrosine and serine/threonine kinase	--	--	--	123.039	2.93471	2.68054e-40	1.26023e-39	up	17.9603	-1.27671	0.00932734	0.0135422	down	72.6122	2.81304	3.8574e-21	1.62285e-20
VIT_01s0011g03960	10	13	5	20	17	12	59	64	63	12	24	20	54	63	53	20	25	17	1	3606617	3609494	-	VIT_01s0011g03960	--	K13436 pto-interacting protein 1 [EC:2.7.11.1] | (RefSeq) pto-interacting protein 1 (A)	ko04626: Plant-pathogen interaction	PREDICTED: LEAF RUST 10 DISEASE-RESISTANCE LOCUS RECEPTOR-LIKE PROTEIN KINASE-like 1.1 [Vitis vinifera]	LRL11_ARATH RecName: Full=LEAF RUST 10 DISEASE-RESISTANCE LOCUS RECEPTOR-LIKE PROTEIN KINASE-like 1.1 {ECO:0000303|PubMed:12805585}; EC=2.7.11.1; AltName: Full=Probable receptor-like serine/threonine-protein kinase LRK10L-1.1 {ECO:0000305}; Flags: Precursor;	A5BT40_VITVI RecName: Full=Protein kinase domain-containing protein {ECO:0000259|PROSITE:PS50011};	Serine/threonine protein kinase	GO:0016021,integral component of membrane; GO:0005886,plasma membrane; GO:0005524,ATP binding; GO:0030247,polysaccharide binding; GO:0106310,protein serine kinase activity; GO:0004674,protein serine/threonine kinase activity; GO:0006468,protein phosphorylation; GO:0000166,nucleotide binding; GO:0003674,molecular_function; GO:0005488,binding; GO:0017076,purine nucleotide binding; GO:0030554,adenyl…	PF07714.20:Protein tyrosine and serine/threonine kinase	--	--	--	36.0087	1.32599	0.000130005	0.0002066	up	19.7304	0.195651	0.672821	0.710855	FALSE	-	-	-	-
VIT_01s0011g03980	1057	1343	1181	593	568	585	732	721	745	1504	1317	1351	858	778	778	1358	1414	1472	1	3628643	3638222	-	VIT_01s0011g03980	--	K13415 protein brassinosteroid insensitive 1 [EC:2.7.10.1 2.7.11.1] | (RefSeq) systemin receptor SR160 (A)	ko04075: Plant hormone signal transduction	PREDICTED: LEAF RUST 10 DISEASE-RESISTANCE LOCUS RECEPTOR-LIKE PROTEIN KINASE-like 1.2 isoform X1 [Vitis vinifera]	LRL12_ARATH RecName: Full=LEAF RUST 10 DISEASE-RESISTANCE LOCUS RECEPTOR-LIKE PROTEIN KINASE-like 1.2 {ECO:0000303|PubMed:12805585}; EC=2.7.11.1; AltName: Full=Probable receptor-like serine/threonine-protein kinase LRK10L-1.2 {ECO:0000305}; Flags: Precursor;	F6HFM0_VITVI RecName: Full=Protein kinase domain-containing protein {ECO:0000259|PROSITE:PS50011};	Serine/threonine protein kinase	GO:0016021,integral component of membrane; GO:0005886,plasma membrane; GO:0005524,ATP binding; GO:0030247,polysaccharide binding; GO:0106310,protein serine kinase activity; GO:0004674,protein serine/threonine kinase activity; GO:0071215,cellular response to abscisic acid stimulus; GO:0042631,cellular response to water deprivation; GO:0048573,photoperiodism, flowering; GO:0006468,protein phosphory…	PF07714.20:Protein tyrosine and serine/threonine kinase	--	--	--	1125.57	-1.06055	5.43019e-63	3.501e-62	down	1397.7	0.0766566	0.255869	0.298358	FALSE	895.039	-1.15084	2.56845e-48	1.89061e-47
VIT_01s0011g03990	65	52	60	22	9	15	251	295	249	122	116	130	83	73	62	137	93	120	1	3652521	3653553	-	VIT_01s0011g03990	--	K13418 somatic embryogenesis receptor kinase 1 [EC:2.7.10.1 2.7.11.1] | (RefSeq) somatic embryogenesis receptor kinase-like (A)	--	PREDICTED: LEAF RUST 10 DISEASE-RESISTANCE LOCUS RECEPTOR-LIKE PROTEIN KINASE-like 2.1 [Vitis vinifera]	PR5K_ARATH RecName: Full=PR5-like receptor kinase {ECO:0000303|PubMed:8637920}; EC=2.7.11.1 {ECO:0000269|PubMed:8637920}; Flags: Precursor;	F6HFL9_VITVI RecName: Full=Protein kinase domain-containing protein {ECO:0000259|PROSITE:PS50011};	Serine/threonine protein kinase	GO:0016021,integral component of membrane; GO:0009506,plasmodesma; GO:0005524,ATP binding; GO:0004672,protein kinase activity; GO:0106310,protein serine kinase activity; GO:0004675,transmembrane receptor protein serine/threonine kinase activity; GO:0006468,protein phosphorylation; GO:0009620,response to fungus; GO:0000166,nucleotide binding; GO:0003674,molecular_function; GO:0005488,binding; GO:0…	PF00069.28:Protein kinase domain	--	--	--	100.038	-1.02988	1.48137e-07	2.86643e-07	down	119.173	-0.0228623	0.906316	0.920081	FALSE	38.3637	-2.0834	6.02748e-08	1.42838e-07
VIT_01s0011g04000	1284	1682	1337	2414	2339	2448	1612	1852	1734	600	648	619	616	610	710	1194	1320	1461	1	3658729	3665460	+	VIT_01s0011g04000	--	--	--	PREDICTED: uncharacterized protein LOC100256001 isoform X1 [Vitis vinifera]	--	D7T908_VITVI SubName: Full=Uncharacterized protein {ECO:0000313|EMBL:CBI26979.3};	--	--	PF05623.15:Protein of unknown function (DUF789)	--	--	--	634.745	-0.217508	0.0190498	0.0247655	false	976.436	1.13884	3.73261e-40	2.31664e-39	up	1886.36	0.630506	1.80996e-23	8.16473e-23
VIT_01s0011g04010	23	24	27	112	118	97	22	14	22	11	10	12	11	0	1	22	12	17	1	3668907	3670738	-	VIT_01s0011g04010	--	--	--	PREDICTED: uncharacterized protein LOC100250861 isoform X1 [Vitis vinifera]	GT121_ARATH RecName: Full=Putative glutamine amidotransferase GAT1_2.1 {ECO:0000305}; EC=2.4.2.- {ECO:0000305}; AltName: Full=Class I glutamine amidotransferase {ECO:0000303|PubMed:22885937}; AltName: Full=GAT1_2 domain-containing protein 1 {ECO:0000305};	D7T907_VITVI SubName: Full=Uncharacterized protein {ECO:0000313|EMBL:CBI26978.3};	--	GO:0016811,hydrolase activity, acting on carbon-nitrogen (but not peptide) bonds, in linear amides; GO:0016740,transferase activity; GO:0006541,glutamine metabolic process; GO:2000032,regulation of secondary shoot formation; GO:0003674,molecular_function; GO:0003824,catalytic activity; GO:0016787,hydrolase activity; GO:0016810,hydrolase activity, acting on carbon-nitrogen (but not peptide) bonds;…	PF07722.16:Peptidase C26	--	--	--	-	-	-	-	-	-	-	-	-	-	64.9662	2.02463	7.54068e-13	2.35874e-12
VIT_01s0011g04020	1111	1806	1383	2499	2413	2408	814	990	861	757	670	709	2080	2034	1779	1150	1021	1160	1	3675540	3676887	+	VIT_01s0011g04020	--	--	--	PREDICTED: uncharacterized protein LOC100249231 [Vitis vinifera]	--	A5BKM2_VITVI SubName: Full=Uncharacterized protein {ECO:0000313|EMBL:CAN76984.1};	--	GO:0016021,integral component of membrane; GO:0005575,cellular_component; GO:0016020,membrane; GO:0031224,intrinsic component of membrane; GO:0110165,cellular anatomical entity	PF06749.15:Protein of unknown function (DUF1218)	--	--	--	1279.41	1.19155	1.45893e-81	1.15214e-80	up	911.138	0.692027	1.8249e-18	6.80857e-18	false	1898.84	0.665505	3.29899e-17	1.22404e-16
VIT_01s0011g04030	77	139	113	303	300	280	85	86	93	18	28	36	673	691	576	306	227	281	1	3678832	3683597	+	VIT_01s0011g04030	Reticulon-like protein [Source:UniProtKB/TrEMBL%3BAcc:F6HEV8]	K20723 reticulon-3 | (RefSeq) reticulon-like protein B12 (A)	--	unnamed protein product, partial [Vitis vinifera]	RTNLI_ARATH RecName: Full=Reticulon-like protein B9; Short=AtRTNLB9;	F6HEV8_VITVI RecName: Full=Reticulon-like protein {ECO:0000256|RuleBase:RU363132};	Reticulon	GO:0005789,endoplasmic reticulum membrane; GO:0016021,integral component of membrane; GO:0009617,response to bacterium; GO:0008150,biological_process; GO:0009605,response to external stimulus; GO:0009607,response to biotic stimulus; GO:0043207,response to external biotic stimulus; GO:0044419,biological process involved in interspecies interaction between organisms; GO:0050896,response to stimulus…	PF02453.20:Reticulon	--	--	--	307.984	4.28996	1.40877e-112	1.42736e-111	up	150.928	3.35849	1.0305e-47	7.21571e-47	up	196.57	1.32126	7.77469e-16	2.74682e-15
VIT_01s0011g04040	1664	2300	2005	315	324	356	295	288	242	642	598	636	193	176	177	711	619	571	1	3697404	3698213	+	VIT_01s0011g04040	--	--	--	hypothetical protein TorRG33x02_172330 [Trema orientale]	--	F6HEV7_VITVI SubName: Full=Uncharacterized protein {ECO:0000313|EMBL:CCB50883.1};	--	GO:0016021,integral component of membrane; GO:0005575,cellular_component; GO:0016020,membrane; GO:0031224,intrinsic component of membrane; GO:0110165,cellular anatomical entity	--	--	--	--	424.883	-2.0526	1.51628e-88	1.27022e-87	down	628.087	0.0722471	0.47448	0.520982	FALSE	1183.84	-2.69524	8.02685e-223	2.90847e-221
VIT_01s0011g04050	480	716	561	1009	922	963	743	800	661	263	239	258	745	708	642	520	453	526	1	3698303	3708992	-	VIT_01s0011g04050	--	--	--	PREDICTED: uncharacterized protein LOC100264619 [Vitis vinifera]	--	D7T904_VITVI RecName: Full=CTP_transf_like domain-containing protein {ECO:0000259|Pfam:PF01467};	--	GO:0005737,cytoplasm; GO:0005634,nucleus; GO:0016887,ATP hydrolysis activity; GO:0000309,nicotinamide-nucleotide adenylyltransferase activity; GO:0034356,NAD biosynthesis via nicotinamide riboside salvage pathway; GO:0003674,molecular_function; GO:0003824,catalytic activity; GO:0016462,pyrophosphatase activity; GO:0016787,hydrolase activity; GO:0016817,hydrolase activity, acting on acid anhydride…	PF01467.29:Cytidylyltransferase-like	--	--	--	455.034	1.1902	1.04187e-35	4.53481e-35	up	377.203	1.03032	4.37713e-20	1.7186e-19	up	761.254	0.612235	5.43844e-12	1.62579e-11
VIT_01s0011g04060	142	153	141	310	331	397	93	113	105	93	91	107	361	364	361	84	78	76	1	3716220	3718893	+	VIT_01s0011g04060	--	K00924 kinase [EC:2.7.1.-] | (RefSeq) receptor protein kinase CLAVATA1 (A)	--	PREDICTED: receptor protein kinase-like protein ZAR1 [Vitis vinifera]	ZAR1_ARATH RecName: Full=Receptor protein kinase-like protein ZAR1 {ECO:0000303|PubMed:27014878}; EC=2.7.11.1 {ECO:0000305}; AltName: Full=Protein ZYGOTIC ARREST 1 {ECO:0000303|PubMed:27014878}; Flags: Precursor;	A0A438C1J1_VITVI SubName: Full=Receptor protein kinase-like protein ZAR1 {ECO:0000313|EMBL:RVW17068.1};	--	GO:0009507,chloroplast; GO:0009570,chloroplast stroma; GO:0016021,integral component of membrane; GO:0009505,plant-type cell wall; GO:0005886,plasma membrane; GO:0090406,pollen tube; GO:0099503,secretory vesicle; GO:0005524,ATP binding; GO:0016301,kinase activity; GO:0106310,protein serine kinase activity; GO:0004674,protein serine/threonine kinase activity; GO:0046777,protein autophosphorylation…	PF00069.28:Protein kinase domain	--	--	--	217.485	1.62876	2.50645e-30	9.84863e-30	up	87.8037	-0.238893	0.26622	0.30922	FALSE	240.857	1.13116	5.87723e-14	1.92619e-13
VIT_01s0011g04080	15	17	15	138	88	80	13	12	5	16	20	16	147	121	98	10	10	8	1	3727811	3730410	+	VIT_01s0011g04080	--	K19041 E3 ubiquitin-protein ligase RNF38/44 [EC:2.3.2.27] | (RefSeq) uncharacterized LOC100264059 (A)	--	PREDICTED: uncharacterized protein LOC100252628 isoform X1 [Vitis vinifera]	MBR2_ARATH RecName: Full=E3 ubiquitin-protein ligase MBR2; EC=2.3.2.27; AltName: Full=HAL3-interacting protein 1 homolog; Short=AtHIP1; AltName: Full=MED25-binding RING-H2 protein 2; AltName: Full=RING-H2 finger MBR2; AltName: Full=RING-type E3 ubiquitin transferase MBR2 {ECO:0000305};	F6HEV5_VITVI RecName: Full=RING-type domain-containing protein {ECO:0000259|PROSITE:PS50089};	FOG: Predicted E3 ubiquitin ligase	GO:0046872,metal ion binding; GO:0061630,ubiquitin protein ligase activity; GO:0009908,flower development; GO:0043161,proteasome-mediated ubiquitin-dependent protein catabolic process; GO:0040008,regulation of growth; GO:0010228,vegetative to reproductive phase transition of meristem; GO:0003674,molecular_function; GO:0005488,binding; GO:0043167,ion binding; GO:0043169,cation binding; GO:0003824,…	PF13639.9:Ring finger domain	--	--	--	64.5908	2.53716	4.41023e-18	1.29817e-17	up	-	-	-	-	-	56.7539	2.58369	2.68723e-14	8.93964e-14
VIT_01s0011g04130	604	714	634	439	408	459	474	519	399	1471	1473	1362	698	649	631	418	436	439	1	3742396	3754339	+	VIT_01s0011g04130	Elongator protein 2 [Source:Projected from Arabidopsis thaliana (AT1G49540) UniProtKB/TrEMBL%3BAcc:F4I1S8]	K11374 elongator complex protein 2 | (RefSeq) elongator complex protein 2 (A)	--	PREDICTED: elongator complex protein 2 isoform X2 [Vitis vinifera]	ELP2_ARATH RecName: Full=Elongator complex protein 2; Short=AtELP2; AltName: Full=Elongator component 2; AltName: Full=Protein GREEN NPR1 SEEDLING ON SA MEDIUM 1;	F6HEV0_VITVI SubName: Full=Uncharacterized protein {ECO:0000313|EMBL:CCB50876.1};	RNA polymerase II elongator complex, subunit ELP2, WD repeat superfamily	GO:0005737,cytoplasm; GO:0033588,elongator holoenzyme complex; GO:0005634,nucleus; GO:0009738,abscisic acid-activated signaling pathway; GO:0006952,defense response; GO:0031538,negative regulation of anthocyanin metabolic process; GO:0008284,positive regulation of cell population proliferation; GO:0031349,positive regulation of defense response; GO:2000024,regulation of leaf development; GO:00097…	PF00400.35:WD domain, G-beta repeat	--	--	--	1085.07	-1.39487	3.43945e-100	3.16599e-99	down	921.57	-1.68471	5.94629e-94	7.23312e-93	down	545.127	-0.697677	6.39851e-13	2.00928e-12
VIT_01s0011g04180	320	377	325	475	415	471	269	290	250	731	679	692	1555	1560	1478	251	264	240	1	3798733	3803625	+	VIT_01s0011g04180	Lipid phosphate phosphatase 2 [Source:Projected from Arabidopsis thaliana (AT1G15080) UniProtKB/Swiss-Prot%3BAcc:Q9XI60]	K18693 diacylglycerol diphosphate phosphatase / phosphatidate phosphatase [EC:3.6.1.75 3.1.3.4] | (RefSeq) lipid phosphate phosphatase 2 (A)	ko00561: Glycerolipid metabolism; ko00564: Glycerophospholipid metabolism; ko01110: Biosynthesis of secondary metabolites	PREDICTED: lipid phosphate phosphatase 2 [Vitis vinifera]	LPP2_ARATH RecName: Full=Lipid phosphate phosphatase 2; Short=AtLPP2; EC=3.1.3.-; AltName: Full=Phosphatidic acid phosphatase 2; Short=AtPAP2; AltName: Full=Prenyl diphosphate phosphatase;	D7T8Z3_VITVI RecName: Full=acidPPc domain-containing protein {ECO:0000259|SMART:SM00014};	Lipid phosphate phosphatase and related enzymes of the PAP2 family	GO:0005887,integral component of plasma membrane; GO:0003993,acid phosphatase activity; GO:0008195,phosphatidate phosphatase activity; GO:0006644,phospholipid metabolic process; GO:0003674,molecular_function; GO:0003824,catalytic activity; GO:0016787,hydrolase activity; GO:0016788,hydrolase activity, acting on ester bonds; GO:0016791,phosphatase activity; GO:0042578,phosphoric ester hydrolase act…	PF01569.24:PAP2 superfamily	--	--	--	1078.08	0.856365	8.94411e-43	4.38638e-42	false	470.775	-1.42472	2.05835e-42	1.32809e-41	down	393.091	0.295455	0.00794983	0.0120516
VIT_01s0011g04190	6	9	10	16	27	26	109	140	93	0	4	0	80	71	78	1343	1161	1242	1	3805625	3806288	+	VIT_01s0011g04190	--	--	--	hypothetical protein CK203_070751 [Vitis vinifera]	--	F6HEU6_VITVI SubName: Full=Uncharacterized protein {ECO:0000313|EMBL:CCB50872.1};	--	--	--	--	--	--	35.3917	5.56585	6.57763e-13	1.63624e-12	up	634.081	9.9222	1.86858e-42	1.20676e-41	up	15.3044	1.35541	0.0133279	0.0195939
VIT_01s0011g04200	91	62	64	88	71	92	51	65	46	53	59	56	26	26	34	10	13	18	1	3826036	3828965	+	VIT_01s0011g04200	--	--	--	unnamed protein product, partial [Vitis vinifera]	BAT1_ORYSJ RecName: Full=Amino-acid permease BAT1 homolog;	D7T8Z2_VITVI SubName: Full=Uncharacterized protein {ECO:0000313|EMBL:CBI26963.3};	Amino acid transporters	GO:0016021,integral component of membrane; GO:0015185,gamma-aminobutyric acid transmembrane transporter activity; GO:0015180,L-alanine transmembrane transporter activity; GO:0005313,L-glutamate transmembrane transporter activity; GO:0015189,L-lysine transmembrane transporter activity; GO:0015812,gamma-aminobutyric acid transport; GO:0003674,molecular_function; GO:0005215,transporter activity; GO:…	PF13520.9:Amino acid permease	--	--	--	43.7752	-1.23574	3.79696e-05	6.27381e-05	down	34.3591	-1.98821	1.12839e-07	2.55274e-07	down	78.2406	0.0678114	0.795766	0.825187
VIT_01s0011g04210	4810	6408	5478	1273	1035	1103	902	1122	890	3967	3848	3884	1085	1150	1059	2657	2618	2509	1	3829462	3833552	+	VIT_01s0011g04210	--	--	--	PREDICTED: amino-acid permease BAT1 homolog isoform X2 [Vitis vinifera]	BAT1_ARATH RecName: Full=Amino-acid permease BAT1; AltName: Full=Bidirectional amino acid transporter 1; AltName: Full=GABA permease; Short=AtGABP;	D7T8Z1_VITVI SubName: Full=Uncharacterized protein {ECO:0000313|EMBL:CBI26962.3};	Amino acid transporters	GO:0016021,integral component of membrane; GO:0031966,mitochondrial membrane; GO:0005739,mitochondrion; GO:0015185,gamma-aminobutyric acid transmembrane transporter activity; GO:0015180,L-alanine transmembrane transporter activity; GO:0005313,L-glutamate transmembrane transporter activity; GO:0015189,L-lysine transmembrane transporter activity; GO:0015812,gamma-aminobutyric acid transport; GO:000…	PF13520.9:Amino acid permease	--	--	--	2633.94	-2.1001	0	0	down	3226.94	-0.535743	1.14229e-20	4.57892e-20	false	3414.13	-2.40409	7.51907e-287	3.948e-285
VIT_01s0011g04220	42	62	44	0	0	0	1	0	4	16	12	7	0	0	1	8	7	7	1	3833982	3836659	-	VIT_01s0011g04220	--	K14491 two-component response regulator ARR-B family | (RefSeq) RRB6; two-component response regulator ARR1 (A)	ko04075: Plant hormone signal transduction	PREDICTED: two-component response regulator-like PRR95 isoform X2 [Vitis vinifera]	APRR6_ARATH RecName: Full=Putative two-component response regulator-like APRR6; AltName: Full=Pseudo-response regulator 6;	F6HEU5_VITVI SubName: Full=Uncharacterized protein {ECO:0000313|EMBL:CCB50871.1};	--	GO:0005634,nucleus; GO:0003677,DNA binding; GO:0000160,phosphorelay signal transduction system; GO:0006355,regulation of DNA-templated transcription; GO:0003674,molecular_function; GO:0003676,nucleic acid binding; GO:0005488,binding; GO:0097159,organic cyclic compound binding; GO:1901363,heterocyclic compound binding; GO:0007154,cell communication; GO:0007165,signal transduction; GO:0008150,biolo…	PF00249.34:Myb-like DNA-binding domain	GARP-G2-like	TF	GARP->GARP-G2-like	-	-	-	-	-	-	-	-	-	-	25.3186	-8.17284	3.3969e-11	9.76299e-11
VIT_01s0011g04240	290	422	315	335	322	340	459	523	456	193	160	167	414	452	407	252	269	274	1	3849170	3854088	+	VIT_01s0011g04240	--	--	--	PREDICTED: putative zinc finger protein At1g68190 isoform X1 [Vitis vinifera]	COLX_ARATH RecName: Full=Putative zinc finger protein At1g68190;	D7T8Y8_VITVI SubName: Full=Uncharacterized protein {ECO:0000313|EMBL:CBI26959.3};	--	GO:0005634,nucleus; GO:0003700,DNA-binding transcription factor activity; GO:0008270,zinc ion binding; GO:0006355,regulation of DNA-templated transcription; GO:0003674,molecular_function; GO:0140110,transcription regulator activity; GO:0005488,binding; GO:0043167,ion binding; GO:0043169,cation binding; GO:0046872,metal ion binding; GO:0046914,transition metal ion binding; GO:0006139,nucleobase-co…	PF00643.27:B-box zinc finger	--	--	--	287.348	1.02172	2.26847e-17	6.54613e-17	up	219.162	0.664924	2.16517e-06	4.44903e-06	false	334.551	-0.15067	0.208076	0.250518
VIT_01s0011g04250	223	337	295	252	204	238	289	325	282	95	79	84	385	397	366	334	277	329	1	3854482	3857576	+	VIT_01s0011g04250	--	--	--	unnamed protein product, partial [Vitis vinifera]	COL11_ARATH RecName: Full=Putative zinc finger protein CONSTANS-LIKE 11;	D7T8Y7_VITVI RecName: Full=CCT domain-containing protein {ECO:0000259|PROSITE:PS51017};	--	GO:0005634,nucleus; GO:0003700,DNA-binding transcription factor activity; GO:0008270,zinc ion binding; GO:0003674,molecular_function; GO:0140110,transcription regulator activity; GO:0005488,binding; GO:0043167,ion binding; GO:0043169,cation binding; GO:0046872,metal ion binding; GO:0046914,transition metal ion binding; GO:0005575,cellular_component; GO:0005622,intracellular anatomical structure; …	PF06203.17:CCT motif	Others	TR	Others	220.618	1.88299	2.26696e-39	1.04864e-38	up	200.817	1.91624	2.44983e-33	1.34332e-32	up	256.778	-0.409976	0.00336205	0.00532956
VIT_01s0011g04260	37	75	27	13	8	5	7	7	3	262	240	221	29	22	11	36	45	37	1	3858749	3862275	+	VIT_01s0011g04260	--	K18753 butyrate response factor | (RefSeq) zinc finger CCCH domain-containing protein 15 (A)	--	unnamed protein product, partial [Vitis vinifera]	C3H15_ARATH RecName: Full=Zinc finger CCCH domain-containing protein 15; Short=AtC3H15;	D7T8Y6_VITVI SubName: Full=Uncharacterized protein {ECO:0000313|EMBL:CBI26957.3};	CCCH-type Zn-finger protein	GO:0003700,DNA-binding transcription factor activity; GO:0046872,metal ion binding; GO:0003729,mRNA binding; GO:0000976,transcription cis-regulatory region binding; GO:0006355,regulation of DNA-templated transcription; GO:0003674,molecular_function; GO:0140110,transcription regulator activity; GO:0005488,binding; GO:0043167,ion binding; GO:0043169,cation binding; GO:0003676,nucleic acid binding; …	PF00642.27:Zinc finger C-x8-C-x5-C-x3-H type (and similar)	C3H	TF	C3H	141.137	-3.8185	3.56278e-58	2.17243e-57	down	137.895	-2.56219	3.49893e-36	2.03216e-35	down	27.4628	-2.50232	3.15865e-07	7.14678e-07
VIT_01s0011g04270	167	259	191	539	441	485	494	511	448	874	816	930	1059	1028	861	171	165	161	1	3874215	3876221	-	VIT_01s0011g04270	--	K13418 somatic embryogenesis receptor kinase 1 [EC:2.7.10.1 2.7.11.1] | (RefSeq) somatic embryogenesis receptor kinase-like (A)	--	Rust resistance kinase Lr10 [Vitis vinifera]	LRK10_WHEAT RecName: Full=Rust resistance kinase Lr10 {ECO:0000312|EMBL:AAC49629.1}; EC=2.7.11.1; AltName: Full=Probable receptor-like serine/threonine-protein kinase LRK10; Flags: Precursor;	A0A438C195_VITVI SubName: Full=Rust resistance kinase Lr10 {ECO:0000313|EMBL:RVW16968.1};	--	GO:0016021,integral component of membrane; GO:0005886,plasma membrane; GO:0005524,ATP binding; GO:0106310,protein serine kinase activity; GO:0004674,protein serine/threonine kinase activity; GO:0006468,protein phosphorylation; GO:0000166,nucleotide binding; GO:0003674,molecular_function; GO:0005488,binding; GO:0017076,purine nucleotide binding; GO:0030554,adenyl nucleotide binding; GO:0032553,rib…	PF00069.28:Protein kinase domain	--	--	--	923.074	-0.10372	0.160583	0.187026	FALSE	511.731	-2.3469	1.17862e-99	1.50324e-98	down	338.375	1.14019	6.90797e-19	2.71168e-18
VIT_01s0011g04300	275	303	232	247	188	264	104	149	99	230	228	239	199	159	183	101	120	80	1	3888441	3889047	-	VIT_01s0011g04300	--	--	--	unnamed protein product, partial [Vitis vinifera]	--	D7T8Y3_VITVI SubName: Full=Uncharacterized protein {ECO:0000313|EMBL:CBI26954.3};	--	--	PF14380.9:Wall-associated receptor kinase C-terminal	--	--	--	209.054	-0.638039	3.24573e-06	5.78226e-06	false	164.935	-1.15688	7.09146e-11	1.94721e-10	down	251.311	-0.334137	0.0292925	0.0410217
VIT_01s0011g04320	479	570	547	272	223	246	298	316	274	313	314	290	314	305	266	273	316	365	1	3898617	3907471	-	VIT_01s0011g04320	--	K14376 poly(A) polymerase [EC:2.7.7.19] | (RefSeq) nuclear poly(A) polymerase 1 (A)	ko03015: mRNA surveillance pathway	PREDICTED: nuclear poly(A) polymerase 1 isoform X1 [Vitis vinifera]	PAPS1_ARATH RecName: Full=Nuclear poly(A) polymerase 1 {ECO:0000303|PubMed:18479511}; Short=PAP(I) {ECO:0000305}; Short=Poly(A) polymerase I {ECO:0000305}; EC=2.7.7.19 {ECO:0000269|PubMed:15297145}; AltName: Full=Polynucleotide adenylyltransferase 1 {ECO:0000305};	F6HFL7_VITVI RecName: Full=Polynucleotide adenylyltransferase {ECO:0000256|ARBA:ARBA00012388}; EC=2.7.7.19 {ECO:0000256|ARBA:ARBA00012388};	Poly(A) polymerase and related nucleotidyltransferases	GO:0005634,nucleus; GO:0005524,ATP binding; GO:0046872,metal ion binding; GO:0004652,polynucleotide adenylyltransferase activity; GO:0003723,RNA binding; GO:0009908,flower development; GO:0048366,leaf development; GO:0006378,mRNA polyadenylation; GO:0008285,negative regulation of cell population proliferation; GO:0045824,negative regulation of innate immune response; GO:0048451,petal formation; G…	PF04928.20:Poly(A) polymerase central domain	--	--	--	301.041	-0.324586	0.00392202	0.00549039	false	310.718	0.106055	0.402887	0.44999	FALSE	393.716	-1.22569	5.04695e-26	2.42191e-25
VIT_01s0011g04340	208	289	263	293	299	284	278	290	302	135	147	142	249	183	262	292	276	252	1	3909169	3915670	-	VIT_01s0011g04340	--	--	--	PREDICTED: uncharacterized PKHD-type hydroxylase At1g22950 isoform X1 [Vitis vinifera]	CP2_ARATH RecName: Full=2-oxoglutarate and iron-dependent oxygenase domain-containing protein CP2 {ECO:0000305}; EC=1.14.11.- {ECO:0000255|PROSITE-ProRule:PRU00805}; AltName: Full=Protein CUPULIFORMIS 2 {ECO:0000303|PubMed:29915151};	D7T8Y0_VITVI RecName: Full=Fe2OG dioxygenase domain-containing protein {ECO:0000259|PROSITE:PS51471};	Lysyl hydroxylase	GO:0005654,nucleoplasm; GO:0005634,nucleus; GO:0051213,dioxygenase activity; GO:0005506,iron ion binding; GO:0031418,L-ascorbic acid binding; GO:0016705,oxidoreductase activity, acting on paired donors, with incorporation or reduction of molecular oxygen; GO:0003674,molecular_function; GO:0003824,catalytic activity; GO:0016491,oxidoreductase activity; GO:0005488,binding; GO:0043167,ion binding; G…	--	--	--	--	182.61	0.439871	0.00668675	0.00914129	false	208.155	1.00328	2.21662e-11	6.24291e-11	up	270.093	0.0937796	0.471841	0.524066
VIT_01s0011g04350	2384	3004	2586	3053	2866	2865	1475	1649	1378	1785	1704	1593	2636	2578	2514	3500	3180	3575	1	3939348	3943921	+	VIT_01s0011g04350	Fructose-bisphosphate aldolase [Source:UniProtKB/TrEMBL%3BAcc:F6HFL6]	K01623 fructose-bisphosphate aldolase, class I [EC:4.1.2.13] | (RefSeq) fructose-bisphosphate aldolase 3, chloroplastic (A)	ko00010: Glycolysis / Gluconeogenesis; ko00030: Pentose phosphate pathway; ko00051: Fructose and mannose metabolism; ko00710: Carbon fixation in photosynthetic organisms; ko01100: Metabolic pathways; ko01110: Biosynthesis of secondary metabolites; ko01200: Carbon metabolism; ko01230: Biosynthesis of amino acids	PREDICTED: fructose-bisphosphate aldolase 3, chloroplastic [Vitis vinifera]	ALFP3_ARATH RecName: Full=Fructose-bisphosphate aldolase 3, chloroplastic {ECO:0000305}; Short=AtFBA3 {ECO:0000303|PubMed:22561114}; EC=4.1.2.13 {ECO:0000305}; AltName: Full=Protein PIGMENT DEFECTIVE 345; Flags: Precursor;	F6HFL6_VITVI RecName: Full=Fructose-bisphosphate aldolase {ECO:0000256|ARBA:ARBA00013068, ECO:0000256|RuleBase:RU003994}; EC=4.1.2.13 {ECO:0000256|ARBA:ARBA00013068, ECO:0000256|RuleBase:RU003994};	Fructose-biphosphate aldolase	GO:0009507,chloroplast; GO:0009570,chloroplast stroma; GO:0009534,chloroplast thylakoid; GO:0005829,cytosol; GO:0005739,mitochondrion; GO:0009536,plastid; GO:0010287,plastoglobule; GO:0004332,fructose-bisphosphate aldolase activity; GO:0030388,fructose 1,6-bisphosphate metabolic process; GO:0006094,gluconeogenesis; GO:0006096,glycolytic process; GO:0003674,molecular_function; GO:0003824,catalytic…	PF00274.22:Fructose-bisphosphate aldolase class-I	--	--	--	2096.04	0.333418	1.00228e-11	2.3797e-11	false	2561.91	1.06341	5.37701e-70	5.13682e-69	up	2772.53	0.0248232	0.656674	0.700383
VIT_01s0011g04370	865	1091	924	554	520	462	719	799	719	736	753	719	520	506	473	606	609	589	1	3981902	3993537	+	VIT_01s0011g04370	--	K08730 phosphatidylserine synthase 2 [EC:2.7.8.29] | (RefSeq) CDP-diacylglycerol--serine O-phosphatidyltransferase 1 (A)	ko00564: Glycerophospholipid metabolism; ko01100: Metabolic pathways; ko01110: Biosynthesis of secondary metabolites	PREDICTED: CDP-diacylglycerol--serine O-phosphatidyltransferase 1 isoform X1 [Vitis vinifera]	PSS1_ARATH RecName: Full=CDP-diacylglycerol--serine O-phosphatidyltransferase 1; EC=2.7.8.8; AltName: Full=Phosphatidylserine synthase 1;	D7T8X7_VITVI RecName: Full=CDP-diacylglycerol--serine O-phosphatidyltransferase {ECO:0000256|RuleBase:RU368094}; EC=2.7.8.8 {ECO:0000256|RuleBase:RU368094}; AltName: Full=Phosphatidylserine synthase {ECO:0000256|RuleBase:RU368094};	Phosphatidylserine synthase	GO:0005789,endoplasmic reticulum membrane; GO:0016021,integral component of membrane; GO:0031965,nuclear membrane; GO:0003882,CDP-diacylglycerol-serine O-phosphatidyltransferase activity; GO:0106245,L-serine-phosphatidylethanolamine phosphatidyltransferase activity; GO:0009556,microsporogenesis; GO:0006646,phosphatidylethanolamine biosynthetic process; GO:0006659,phosphatidylserine biosynthetic p…	PF03034.18:Phosphatidyl serine synthase	--	--	--	629.79	-0.831514	2.22711e-25	7.88701e-25	false	665.816	-0.240271	0.00623946	0.0092434	false	740.871	-1.02115	4.21476e-29	2.16941e-28
VIT_01s0011g04400	21	37	27	17	15	21	2	8	5	31	21	43	27	23	21	23	24	18	1	4004109	4010867	-	VIT_01s0011g04400	Origin of replication complex subunit 4 [Source:UniProtKB/TrEMBL%3BAcc:F6HFL3]	K02606 origin recognition complex subunit 4 | (RefSeq) origin of replication complex subunit 4 (A)	--	unnamed protein product, partial [Vitis vinifera]	ORC4_ARATH RecName: Full=Origin of replication complex subunit 4 {ECO:0000303|PubMed:16179646}; Short=AtORC4 {ECO:0000303|PubMed:16179646};	F6HFL3_VITVI RecName: Full=Origin of replication complex subunit 4 {ECO:0000256|PIRNR:PIRNR007858};	Origin recognition complex, subunit 4	GO:0005664,nuclear origin of replication recognition complex; GO:0005524,ATP binding; GO:0016887,ATP hydrolysis activity; GO:0003688,DNA replication origin binding; GO:0006270,DNA replication initiation; GO:0000166,nucleotide binding; GO:0003674,molecular_function; GO:0005488,binding; GO:0017076,purine nucleotide binding; GO:0030554,adenyl nucleotide binding; GO:0032553,ribonucleotide binding; GO…	PF14629.9:Origin recognition complex (ORC) subunit 4 C-terminus	--	--	--	28.0234	-0.692958	0.0676208	0.0826349	FALSE	26.5193	-0.492266	0.226232	0.266366	FALSE	22.8789	-0.783166	0.0672657	0.0890001
VIT_01s0011g04420	430	675	518	460	419	398	255	282	240	677	578	589	361	365	338	463	414	434	1	4016428	4021157	-	VIT_01s0011g04420	--	K21626 cyclin-D1-binding protein 1 | (RefSeq) uncharacterized LOC100243961 (A)	--	PREDICTED: uncharacterized protein LOC100243961 isoform X1 [Vitis vinifera]	--	D7T8X3_VITVI SubName: Full=Uncharacterized protein {ECO:0000313|EMBL:CBI26944.3};	--	GO:0005634,nucleus; GO:0051726,regulation of cell cycle; GO:0007049,cell cycle; GO:0008150,biological_process; GO:0009987,cellular process; GO:0050789,regulation of biological process; GO:0050794,regulation of cellular process; GO:0065007,biological regulation; GO:0005575,cellular_component; GO:0005622,intracellular anatomical structure; GO:0043226,organelle; GO:0043227,membrane-bounded organelle…	PF13324.9:Grap2 and cyclin-D-interacting	--	--	--	497.01	-1.06392	2.12007e-31	8.48282e-31	down	522.266	-0.439567	8.03873e-06	1.58144e-05	false	480.481	-0.450421	4.89517e-05	9.30365e-05
VIT_01s0011g04450	368	408	397	2241	2381	2237	1269	1355	1228	433	409	421	1665	1550	1550	999	849	846	1	4031809	4035631	-	VIT_01s0011g04450	Protein DETOXIFICATION [Source:UniProtKB/TrEMBL%3BAcc:F6HFL1]	K03327 multidrug resistance protein, MATE family | (RefSeq) protein DETOXIFICATION 12 (A)	--	PREDICTED: protein DETOXIFICATION 12 [Vitis vinifera]	DTX12_ARATH RecName: Full=Protein DETOXIFICATION 12 {ECO:0000303|PubMed:11739388}; Short=AtDTX12 {ECO:0000303|PubMed:11739388}; AltName: Full=Multidrug and toxic compound extrusion protein 12 {ECO:0000305}; Short=MATE protein 12 {ECO:0000305};	F6HFL1_VITVI RecName: Full=Protein DETOXIFICATION {ECO:0000256|RuleBase:RU004914}; AltName: Full=Multidrug and toxic compound extrusion protein {ECO:0000256|RuleBase:RU004914};	Uncharacterized membrane protein, predicted efflux pump	GO:0009507,chloroplast; GO:0016021,integral component of membrane; GO:0016020,membrane; GO:0015297,antiporter activity; GO:0022857,transmembrane transporter activity; GO:0042910,xenobiotic transmembrane transporter activity; GO:1990961,xenobiotic detoxification by transmembrane export across the plasma membrane; GO:0003674,molecular_function; GO:0005215,transporter activity; GO:0015291,secondary …	PF01554.21:MatE	--	--	--	950.854	1.64387	3.33252e-123	3.66231e-122	up	662.019	1.14516	1.01681e-31	5.4173e-31	up	1295.85	2.42945	5.77672e-188	1.66911e-186
VIT_01s0011g04460	6	15	13	115	95	125	43	37	18	6	5	7	103	105	100	13	9	8	1	4036924	4039540	+	VIT_01s0011g04460	Protein DETOXIFICATION [Source:UniProtKB/TrEMBL%3BAcc:D7T8W9]	K03327 multidrug resistance protein, MATE family | (RefSeq) protein DETOXIFICATION 16 (A)	--	unnamed protein product, partial [Vitis vinifera]	DTX16_ARATH RecName: Full=Protein DETOXIFICATION 16 {ECO:0000303|PubMed:11739388}; Short=AtDTX16 {ECO:0000303|PubMed:11739388}; AltName: Full=Multidrug and toxic compound extrusion protein 16 {ECO:0000305}; Short=MATE protein 16 {ECO:0000305};	D7T8W9_VITVI RecName: Full=Protein DETOXIFICATION {ECO:0000256|RuleBase:RU004914}; AltName: Full=Multidrug and toxic compound extrusion protein {ECO:0000256|RuleBase:RU004914};	Uncharacterized membrane protein, predicted efflux pump	GO:0016021,integral component of membrane; GO:0016020,membrane; GO:0000325,plant-type vacuole; GO:0009536,plastid; GO:0015297,antiporter activity; GO:0022857,transmembrane transporter activity; GO:0042910,xenobiotic transmembrane transporter activity; GO:0009624,response to nematode; GO:1990961,xenobiotic detoxification by transmembrane export across the plasma membrane; GO:0003674,molecular_func…	PF01554.21:MatE	--	--	--	49.8715	3.82586	1.24579e-20	3.93469e-20	up	-	-	-	-	-	58.9896	3.19392	4.51247e-20	1.83622e-19
VIT_01s0011g04480	116	187	155	84	83	79	64	85	94	198	218	197	103	138	91	144	154	137	1	4064622	4072785	-	VIT_01s0011g04480	--	K10753 histone chaperone ASF1 | (RefSeq) histone chaperone ASF1B (A)	--	PREDICTED: histone chaperone ASF1B [Vitis vinifera]	ASF1B_ARATH RecName: Full=Histone chaperone ASF1B; AltName: Full=Anti-silencing function protein 1-like protein b; Short=Anti-silencing function 1b protein; AltName: Full=Silencing group A protein 1;	A5AT73_VITVI SubName: Full=Uncharacterized protein {ECO:0000313|EMBL:CAN60547.1};	Histone chaperone involved in gene silencing	GO:0005737,cytoplasm; GO:0005634,nucleus; GO:0042393,histone binding; GO:0030527,structural constituent of chromatin; GO:0051301,cell division; GO:0006335,DNA replication-dependent chromatin assembly; GO:0006336,NA; GO:0009294,DNA-mediated transformation; GO:0000724,double-strand break repair via homologous recombination; GO:0031567,mitotic cell size control checkpoint signaling; GO:0008361,regul…	PF04729.16:ASF1 like histone chaperone	--	--	--	162.183	-1.15856	6.49447e-12	1.55481e-11	down	173.832	-0.443584	0.00515422	0.00772389	false	117.391	-1.00135	3.88519e-07	8.74636e-07
VIT_01s0011g04530	433	521	474	471	354	413	293	274	272	550	500	482	259	303	247	223	200	198	1	4104756	4112718	-	VIT_01s0011g04530	--	K24928 tetratricopeptide repeat protein 5 | (RefSeq) tetratricopeptide repeat protein 5 (A)	--	unnamed protein product, partial [Vitis vinifera]	--	F6HFK6_VITVI RecName: Full=TTC5_OB domain-containing protein {ECO:0000259|Pfam:PF16669};	--	--	PF16669.8:Tetratricopeptide repeat protein 5 OB fold domain	--	--	--	401.764	-1.19215	7.94453e-30	3.0855e-29	down	354.924	-1.25024	2.86279e-26	1.34146e-25	down	443.424	-0.324538	0.00433271	0.00677798
VIT_01s0011g04540	0	0	0	0	1	0	0	0	2	40	43	43	0	3	1	0	1	1	1	4113895	4115778	+	VIT_01s0011g04540	GLIP6 [Source:Projected from Arabidopsis thaliana (AT1G71120) UniProtKB/TrEMBL%3BAcc:A0A178WCW6]	--	--	PREDICTED: GDSL esterase/lipase 6 [Vitis vinifera]	GLIP6_ARATH RecName: Full=GDSL esterase/lipase 6; EC=3.1.1.-; AltName: Full=Extracellular lipase 6; Flags: Precursor;	D7T8W2_VITVI SubName: Full=Uncharacterized protein {ECO:0000313|EMBL:CBI26933.3};	--	GO:0005576,extracellular region; GO:0016298,lipase activity; GO:0016042,lipid catabolic process; GO:0003674,molecular_function; GO:0003824,catalytic activity; GO:0016787,hydrolase activity; GO:0016788,hydrolase activity, acting on ester bonds; GO:0006629,lipid metabolic process; GO:0008150,biological_process; GO:0008152,metabolic process; GO:0009056,catabolic process; GO:0044238,primary metabolic…	PF00657.25:GDSL-like Lipase/Acylhydrolase	--	--	--	23.6374	-5.24925	5.25761e-11	1.21087e-10	down	20.9253	-5.9282	5.19179e-08	1.2031e-07	down	-	-	-	-
VIT_01s0011g04550	476	572	515	1837	1838	1829	3086	3473	2903	5619	5303	5385	3219	3122	2821	1725	1569	1682	1	4117191	4117958	+	VIT_01s0011g04550	--	--	--	PREDICTED: uncharacterized protein LOC100262828 [Vitis vinifera]	--	F6HFK5_VITVI SubName: Full=Uncharacterized protein {ECO:0000313|EMBL:CCB50854.1};	--	--	PF14009.9:PADRE domain	--	--	--	4359.9	-1.10433	3.42989e-197	5.7851e-196	down	3502.14	-1.66135	2.32231e-207	5.81107e-206	down	1146.29	1.7001	1.41083e-111	2.14127e-110
VIT_01s0011g04560	114	166	155	149	153	152	150	194	132	338	347	385	264	228	221	167	165	177	1	4119193	4124629	+	VIT_01s0011g04560	Protein-lysine N-methyltransferase VIT_01s0011g04560 [Source:UniProtKB/TrEMBL%3BAcc:F6HFK4]	K22856 EEF1A lysine methyltransferase 2 [EC:2.1.1.-] | (RefSeq) protein-lysine N-methyltransferase Mettl10 (A)	--	PREDICTED: protein-lysine N-methyltransferase Mettl10 [Vitis vinifera]	--	F6HFK4_VITVI RecName: Full=Protein-lysine N-methyltransferase VIT_01s0011g04560 {ECO:0000256|HAMAP-Rule:MF_03188}; EC=2.1.1.- {ECO:0000256|HAMAP-Rule:MF_03188};	Methyltransferases	GO:0005737,cytoplasm; GO:0016279,protein-lysine N-methyltransferase activity; GO:0018027,peptidyl-lysine dimethylation; GO:0018026,peptidyl-lysine monomethylation; GO:0003674,molecular_function; GO:0003824,catalytic activity; GO:0008168,methyltransferase activity; GO:0008170,N-methyltransferase activity; GO:0008276,protein methyltransferase activity; GO:0008757,S-adenosylmethionine-dependent meth…	PF13847.9:Methyltransferase domain	--	--	--	303.121	-0.859839	1.92503e-13	4.89146e-13	false	260.837	-1.02233	2.00834e-14	6.42654e-14	down	146.935	-0.0482769	0.779866	0.811419
VIT_01s0011g04610	433	701	577	855	742	816	898	1132	926	868	840	860	1440	1370	1324	1380	1312	1207	1	4150408	4154700	+	VIT_01s0011g04610	Repressor of RNA polymerase III transcription [Source:UniProtKB/TrEMBL%3BAcc:F6HFK1]	K25817 repressor of RNA polymerase III transcription MAF1 | (RefSeq) repressor of RNA polymerase III transcription MAF1 homolog (A)	--	PREDICTED: repressor of RNA polymerase III transcription MAF1 homolog [Vitis vinifera]	--	F6HFK1_VITVI SubName: Full=Uncharacterized protein {ECO:0000313|EMBL:CCB50850.1};	Mod5 protein sorting/negative effector of RNA Pol III synthesis	GO:0005634,nucleus; GO:0000994,RNA polymerase III core binding; GO:0016480,negative regulation of transcription by RNA polymerase III; GO:0003674,molecular_function; GO:0005488,binding; GO:0005515,protein binding; GO:0019899,enzyme binding; GO:0043175,RNA polymerase core enzyme binding; GO:0070063,RNA polymerase binding; GO:0006139,nucleobase-containing compound metabolic process; GO:0006351,DNA-…	PF09174.13:Maf1 regulator	--	--	--	1093.64	0.414717	8.06714e-12	1.92239e-11	false	1079.41	0.655188	7.67258e-16	2.59811e-15	false	676.001	0.390912	0.000108689	0.00020049
VIT_01s0011g04620	2839	3543	2997	617	591	623	141	185	149	559	601	540	394	363	351	589	641	697	1	4156422	4161365	-	VIT_01s0011g04620	--	--	--	PREDICTED: uncharacterized protein LOC100254373 [Vitis vinifera]	--	F6HFK0_VITVI SubName: Full=Uncharacterized protein {ECO:0000313|EMBL:CCB50849.1};	--	GO:0016021,integral component of membrane; GO:0005575,cellular_component; GO:0016020,membrane; GO:0031224,intrinsic component of membrane; GO:0110165,cellular anatomical entity	PF04906.16:Tweety	--	--	--	478.002	-0.891035	2.03021e-21	6.53316e-21	false	603.26	0.230016	0.0162073	0.0228219	false	1908.37	-2.47188	1.97481e-301	1.13467e-299
VIT_01s0011g04630	1452	1769	1620	1675	1923	1709	1953	2278	2013	6734	6332	6668	2139	2012	2001	1632	1612	1873	1	4169977	4171316	-	VIT_01s0011g04630	--	K01807 ribose 5-phosphate isomerase A [EC:5.3.1.6] | (RefSeq) probable ribose-5-phosphate isomerase 2 (A)	ko00030: Pentose phosphate pathway; ko00710: Carbon fixation in photosynthetic organisms; ko01100: Metabolic pathways; ko01110: Biosynthesis of secondary metabolites; ko01200: Carbon metabolism; ko01230: Biosynthesis of amino acids	PREDICTED: probable ribose-5-phosphate isomerase 2 [Vitis vinifera]	RPI2_ARATH RecName: Full=Probable ribose-5-phosphate isomerase 2; EC=5.3.1.6; AltName: Full=Phosphoriboisomerase 2;	A0A438C190_VITVI RecName: Full=Ribose-5-phosphate isomerase {ECO:0000256|ARBA:ARBA00011959}; EC=5.3.1.6 {ECO:0000256|ARBA:ARBA00011959};	Ribose 5-phosphate isomerase	GO:0005737,cytoplasm; GO:0004751,ribose-5-phosphate isomerase activity; GO:0008219,cell death; GO:0009052,pentose-phosphate shunt, non-oxidative branch; GO:0010228,vegetative to reproductive phase transition of meristem; GO:0003674,molecular_function; GO:0003824,catalytic activity; GO:0016853,isomerase activity; GO:0016860,intramolecular oxidoreductase activity; GO:0016861,intramolecular oxidored…	PF06026.17:Ribose 5-phosphate isomerase A (phosphoriboisomerase A)	--	--	--	4531.71	-1.95333	0	0	down	4084.39	-1.89766	9.7139e-257	3.187e-255	down	1681.56	0.0172934	0.819273	0.845379
VIT_01s0011g04650	1819	2350	2003	794	1011	939	730	807	797	5583	4842	5107	2801	2657	2363	1235	1083	1001	1	4191249	4191757	-	VIT_01s0011g04650	--	--	--	PREDICTED: uncharacterized protein LOC100242324 [Vitis vinifera]	--	F6HFJ7_VITVI SubName: Full=Uncharacterized protein {ECO:0000313|EMBL:CCB50846.1};	--	GO:0016021,integral component of membrane; GO:0005575,cellular_component; GO:0016020,membrane; GO:0031224,intrinsic component of membrane; GO:0110165,cellular anatomical entity	--	--	--	--	4012.9	-1.26197	2.42013e-181	3.74887e-180	down	3094.46	-2.17216	2.05738e-184	4.55301e-183	down	1500.19	-1.2811	8.67312e-51	6.63433e-50
VIT_01s0011g04660	124	183	153	19	13	16	153	149	135	443	461	420	63	57	45	151	137	133	1	4193615	4194296	-	VIT_01s0011g04660	--	--	--	hypothetical protein CK203_070681 [Vitis vinifera]	--	A0A438JUU3_VITVI SubName: Full=Uncharacterized protein {ECO:0000313|EMBL:RVX12678.1};	--	GO:0016021,integral component of membrane; GO:0005575,cellular_component; GO:0016020,membrane; GO:0031224,intrinsic component of membrane; GO:0110165,cellular anatomical entity	--	--	--	--	266.68	-3.27855	4.44951e-99	4.05494e-98	down	287.464	-1.60194	1.30193e-33	7.18889e-33	down	86.4372	-3.36917	1.08404e-31	5.89188e-31
VIT_01s0011g04680	1251	1630	1421	236	248	238	307	398	332	567	531	507	199	163	143	894	934	909	1	4209007	4214755	+	VIT_01s0011g04680	--	K20891 beta-glucuronosyltransferase [EC:2.4.1.-] | (RefSeq) beta-glucuronosyltransferase GlcAT14B (A)	--	PREDICTED: beta-glucuronosyltransferase GlcAT14A [Vitis vinifera]	GT14A_ARATH RecName: Full=Beta-glucuronosyltransferase GlcAT14A {ECO:0000305}; EC=2.4.1.- {ECO:0000305}; AltName: Full=GT14 family glucuronic acid transferase 1 {ECO:0000305}; Short=AtGlcAT14A {ECO:0000303|PubMed:24128328};	D7T8V4_VITVI SubName: Full=Uncharacterized protein {ECO:0000313|EMBL:CBI26925.3};	Branching enzyme	GO:0005794,Golgi apparatus; GO:0000139,Golgi membrane; GO:0016021,integral component of membrane; GO:0015020,glucuronosyltransferase activity; GO:0009826,unidimensional cell growth; GO:0003674,molecular_function; GO:0003824,catalytic activity; GO:0008194,UDP-glycosyltransferase activity; GO:0016740,transferase activity; GO:0016757,glycosyltransferase activity; GO:0016758,hexosyltransferase activi…	PF02485.24:Core-2/I-Branching enzyme	--	--	--	368.906	-1.94224	5.77889e-65	3.81756e-64	down	724.899	0.822241	7.39321e-22	3.0671e-21	false	855.637	-2.68788	9.55683e-192	2.818e-190
VIT_01s0011g04700	70	135	114	798	1148	895	538	545	521	72	62	59	562	600	516	1544	1416	1408	1	4233165	4235088	+	VIT_01s0011g04700	--	K07213 copper chaperone | (RefSeq) copper transport protein ATX1 (A)	--	PREDICTED: heavy metal-associated isoprenylated plant protein 21 [Vitis vinifera]	HIP21_ARATH RecName: Full=Heavy metal-associated isoprenylated plant protein 21 {ECO:0000303|PubMed:21072340, ECO:0000303|PubMed:23368984}; Short=AtHIP21 {ECO:0000303|PubMed:23368984}; Short=AtHIPP21 {ECO:0000303|PubMed:21072340, ECO:0000303|PubMed:23368984}; Flags: Precursor;	D7T8V2_VITVI RecName: Full=HMA domain-containing protein {ECO:0000259|PROSITE:PS50846};	Copper chaperone	GO:0016020,membrane; GO:0046872,metal ion binding; GO:0055073,cadmium ion homeostasis; GO:0071585,detoxification of cadmium ion; GO:0003674,molecular_function; GO:0005488,binding; GO:0043167,ion binding; GO:0043169,cation binding; GO:0008150,biological_process; GO:0042592,homeostatic process; GO:0048878,chemical homeostasis; GO:0050801,ion homeostasis; GO:0055065,metal ion homeostasis; GO:0055076…	PF00403.29:Heavy-metal-associated domain	--	--	--	288.795	2.84864	6.95737e-86	5.70714e-85	up	770.54	4.55286	2.2713e-262	7.74836e-261	up	507.591	3.06096	7.0129e-34	3.97378e-33
VIT_01s0011g04710	48	48	63	87	90	89	1	0	4	42	38	25	13	15	13	3	3	7	1	4242907	4245658	+	VIT_01s0011g04710	--	K07213 copper chaperone | (RefSeq) copper transport protein ATX1 (A)	--	PREDICTED: heavy metal-associated isoprenylated plant protein 37 [Vitis vinifera]	HIP37_ARATH RecName: Full=Heavy metal-associated isoprenylated plant protein 37 {ECO:0000303|PubMed:21072340, ECO:0000303|PubMed:23368984}; Short=AtHIP37 {ECO:0000303|PubMed:21072340, ECO:0000303|PubMed:23368984}; Flags: Precursor;	A0A438C110_VITVI SubName: Full=Heavy metal-associated isoprenylated plant protein 37 {ECO:0000313|EMBL:RVW16920.1};	Copper chaperone	GO:0046872,metal ion binding; GO:0003674,molecular_function; GO:0005488,binding; GO:0043167,ion binding; GO:0043169,cation binding	PF00403.29:Heavy-metal-associated domain	--	--	--	25.3365	-1.62624	6.55327e-05	0.000106223	down	19.278	-2.9655	2.39459e-07	5.29036e-07	down	70.06	0.618253	0.0145873	0.0213221
VIT_01s0011g04720	701	971	797	2995	2825	2986	1527	1772	1555	762	800	805	2333	2389	2175	412	475	485	1	4261224	4265108	+	VIT_01s0011g04720	--	--	--	unnamed protein product, partial [Vitis vinifera]	LPR1_ARATH RecName: Full=Multicopper oxidase LPR1; EC=1.-.-.-; AltName: Full=Protein LOW PHOSPHATE ROOT 1; Flags: Precursor;	F6HFJ3_VITVI SubName: Full=Uncharacterized protein {ECO:0000313|EMBL:CCB50842.1};	--	GO:0005783,endoplasmic reticulum; GO:0005789,endoplasmic reticulum membrane; GO:0005507,copper ion binding; GO:0016491,oxidoreductase activity; GO:0016682,oxidoreductase activity, acting on diphenols and related substances as donors, oxygen as acceptor; GO:0016036,cellular response to phosphate starvation; GO:0010073,meristem maintenance; GO:0003674,molecular_function; GO:0005488,binding; GO:0043…	PF07731.17:Multicopper oxidase	--	--	--	1475.12	1.27025	4.55358e-101	4.24593e-100	up	618.616	-0.737075	1.34758e-14	4.33469e-14	false	1825.39	1.72346	6.99216e-151	1.51522e-149
VIT_01s0011g04730	45	105	65	369	269	266	172	145	132	40	31	47	227	228	210	33	43	19	1	4265497	4273850	+	VIT_01s0011g04730	--	--	--	unnamed protein product, partial [Vitis vinifera]	--	F6HFJ2_VITVI SubName: Full=Uncharacterized protein {ECO:0000313|EMBL:CCB50841.1};	--	GO:0016021,integral component of membrane; GO:0005575,cellular_component; GO:0016020,membrane; GO:0031224,intrinsic component of membrane; GO:0110165,cellular anatomical entity	PF11805.11:Protein of unknown function (DUF3326)	--	--	--	122.036	2.2232	3.42609e-28	1.2898e-27	up	35.441	-0.252435	0.493116	0.538805	FALSE	179.85	1.97769	3.51113e-22	1.52109e-21
VIT_01s0011g04740	102	124	107	143	117	128	40	40	38	179	218	158	142	120	106	25	21	34	1	4273851	4277562	+	VIT_01s0011g04740	--	--	--	PREDICTED: multicopper oxidase LPR1 [Vitis vinifera]	LPR1_ARATH RecName: Full=Multicopper oxidase LPR1; EC=1.-.-.-; AltName: Full=Protein LOW PHOSPHATE ROOT 1; Flags: Precursor;	D7T8U8_VITVI SubName: Full=Uncharacterized protein {ECO:0000313|EMBL:CBI26919.3};	--	GO:0005783,endoplasmic reticulum; GO:0005789,endoplasmic reticulum membrane; GO:0005507,copper ion binding; GO:0016491,oxidoreductase activity; GO:0016682,oxidoreductase activity, acting on diphenols and related substances as donors, oxygen as acceptor; GO:0016036,cellular response to phosphate starvation; GO:0010073,meristem maintenance; GO:0003674,molecular_function; GO:0005488,binding; GO:0043…	PF07731.17:Multicopper oxidase	--	--	--	156.963	-0.869554	3.35632e-07	6.36291e-07	false	104.196	-2.74835	5.71531e-28	2.79292e-27	down	119.178	0.103779	0.582234	0.630382
VIT_01s0011g04750	56	93	73	367	331	430	215	218	180	30	20	22	142	131	130	53	23	26	1	4278409	4287349	+	VIT_01s0011g04750	--	--	--	unnamed protein product, partial [Vitis vinifera]	--	F6HFJ1_VITVI SubName: Full=Uncharacterized protein {ECO:0000313|EMBL:CCB50840.1};	--	--	PF11805.11:Protein of unknown function (DUF3326)	--	--	--	73.9998	2.21465	5.19132e-18	1.5263e-17	up	28.9797	0.559168	0.173651	0.209001	false	217.248	2.23709	1.48509e-39	9.42716e-39
VIT_01s0011g04760	975	1256	999	3031	3651	3368	1314	1505	1327	276	269	287	1047	1061	928	2213	1995	1998	1	4330010	4331639	+	VIT_01s0011g04760	--	K09422 transcription factor MYB, plant | (RefSeq) MYBC2-L1; R2R3 Myb transcription factor C2 repressor motif protein (A)	--	Transcription repressor MYB4 [Vitis vinifera]	MYB08_ANTMA RecName: Full=Myb-related protein 308;	A0A438C1E8_VITVI SubName: Full=Transcription repressor MYB4 {ECO:0000313|EMBL:RVW17057.1};	Transcription factor, Myb superfamily	GO:0005634,nucleus; GO:0003677,DNA binding; GO:0003674,molecular_function; GO:0003676,nucleic acid binding; GO:0005488,binding; GO:0097159,organic cyclic compound binding; GO:1901363,heterocyclic compound binding; GO:0005575,cellular_component; GO:0005622,intracellular anatomical structure; GO:0043226,organelle; GO:0043227,membrane-bounded organelle; GO:0043229,intracellular organelle; GO:0043231…	PF00249.34:Myb-like DNA-binding domain	MYB	TF	MYB->MYB	610.562	1.59471	7.13381e-75	5.26583e-74	up	1185.88	2.95077	1.78742e-248	5.56783e-247	up	2157.77	1.52637	1.21905e-81	1.39449e-80
VIT_01s0011g04780	91	124	91	148	160	140	51	52	45	52	44	66	319	335	291	200	194	198	1	4359698	4363065	+	VIT_01s0011g04780	--	--	--	PREDICTED: uncharacterized protein At1g66480 [Vitis vinifera]	Y1648_ARATH RecName: Full=Uncharacterized protein At1g66480;	D7T8U4_VITVI SubName: Full=Uncharacterized protein {ECO:0000313|EMBL:CBI26915.3};	--	GO:0009620,response to fungus; GO:0008150,biological_process; GO:0009605,response to external stimulus; GO:0009607,response to biotic stimulus; GO:0043207,response to external biotic stimulus; GO:0044419,biological process involved in interspecies interaction between organisms; GO:0050896,response to stimulus; GO:0051707,response to other organism	PF14009.9:PADRE domain	--	--	--	172.38	2.27227	8.23406e-39	3.78019e-38	up	126.564	1.92097	6.88248e-22	2.85943e-21	up	123.902	0.440362	0.0193676	0.027868
VIT_01s0011g04820	188	248	221	148	149	136	11	13	18	190	178	203	67	85	72	61	65	43	1	4436645	4438196	+	VIT_01s0011g04820	--	K09510 DnaJ homolog subfamily B member 4 | (RefSeq) dnaJ homolog subfamily B member 13 (A)	--	DnaJ-like subfamily B member 8 [Vitis vinifera]	DNJ19_ARATH RecName: Full=DnaJ protein ERDJ3B; AltName: Full=Chaperone protein dnaJ 19; Short=AtDjB19; Short=AtJ19; AltName: Full=Endoplasmic reticulum dnaJ domain-containing protein 3B; Short=AtERdj3B; AltName: Full=Protein SCJ1 homolog ERDJ3B; Flags: Precursor;	A0A438JUF9_VITVI SubName: Full=DnaJ-like subfamily B member 8 {ECO:0000313|EMBL:RVX12538.1};	Molecular chaperone (DnaJ superfamily)	GO:0005737,cytoplasm; GO:0005829,cytosol; GO:0005783,endoplasmic reticulum; GO:0005788,endoplasmic reticulum lumen; GO:0051087,chaperone binding; GO:0030544,Hsp70 protein binding; GO:0051082,unfolded protein binding; GO:0002221,pattern recognition receptor signaling pathway; GO:0042026,protein refolding; GO:0003674,molecular_function; GO:0005488,binding; GO:0005515,protein binding; GO:0031072,hea…	PF00226.34:DnaJ domain	--	--	--	138.154	-1.62072	3.28651e-20	1.02656e-19	down	121.914	-1.70205	1.41293e-16	4.92402e-16	down	182.038	-0.71426	4.28376e-06	8.91138e-06
VIT_01s0011g04830	1138	1441	1212	3898	4238	3844	1759	1950	1581	439	420	367	3498	3568	3092	1952	1739	1877	1	4440844	4441587	+	VIT_01s0011g04830	--	--	--	PREDICTED: chitin-binding lectin 1 [Vitis vinifera]	--	A0A438C166_VITVI SubName: Full=Uncharacterized protein {ECO:0000313|EMBL:RVW16948.1};	--	--	--	--	--	--	1758.21	2.77814	0	0	up	1141.31	2.23455	1.89417e-160	3.68698e-159	up	2561.82	1.54691	1.42117e-118	2.30668e-117
VIT_01s0011g04840	64	117	88	486	538	506	282	281	273	96	88	73	454	448	436	127	145	156	1	4445123	4446039	+	VIT_01s0011g04840	--	--	--	PREDICTED: extensin [Vitis vinifera]	--	A0A438C148_VITVI SubName: Full=Uncharacterized protein {ECO:0000313|EMBL:RVW16949.1};	--	--	--	--	--	--	249.219	2.10945	2.47447e-51	1.36639e-50	up	114.206	0.787067	5.43509e-05	9.99245e-05	false	289.45	2.40419	3.97419e-57	3.34257e-56
VIT_01s0011g04850	682	823	705	964	919	941	276	351	329	271	326	304	807	747	726	678	590	665	1	4447439	4454333	-	VIT_01s0011g04850	--	--	--	PREDICTED: protein WVD2-like 7 isoform X1 [Vitis vinifera]	WDL7_ARATH RecName: Full=Protein WVD2-like 7 {ECO:0000305};	D7T8T9_VITVI RecName: Full=TPX2 domain-containing protein {ECO:0000259|Pfam:PF06886};	--	GO:0055028,cortical microtubule; GO:0009737,response to abscisic acid; GO:0008150,biological_process; GO:0009719,response to endogenous stimulus; GO:0009725,response to hormone; GO:0010033,response to organic substance; GO:0033993,response to lipid; GO:0042221,response to chemical; GO:0050896,response to stimulus; GO:0097305,response to alcohol; GO:1901700,response to oxygen-containing compound; …	PF06886.14:Targeting protein for Xklp2 (TPX2) domain	--	--	--	509.343	1.0652	1.0685e-28	4.05742e-28	up	474.016	1.14955	2.26947e-25	1.03803e-24	up	831.019	0.237408	0.00316035	0.0050229
VIT_01s0011g04860	4577	5862	5089	5777	5431	5479	1747	1959	1718	1400	1309	1387	3183	2947	3139	3557	3826	4311	1	4474942	4478329	-	VIT_01s0011g04860	Auxin efflux carrier component [Source:UniProtKB/TrEMBL%3BAcc:F6HFI3]	K13947 auxin efflux carrier family protein | (RefSeq) auxin efflux carrier component 3 (A)	--	PREDICTED: auxin efflux carrier component 3 [Vitis vinifera]	PIN3_ARATH RecName: Full=Auxin efflux carrier component 3 {ECO:0000303|PubMed:11845211}; Short=AtPIN3 {ECO:0000303|PubMed:11845211};	F6HFI3_VITVI RecName: Full=Auxin efflux carrier component {ECO:0000256|RuleBase:RU362108};	--	GO:0009986,cell surface; GO:0005783,endoplasmic reticulum; GO:0016021,integral component of membrane; GO:0016328,lateral plasma membrane; GO:0005739,mitochondrion; GO:0005886,plasma membrane; GO:0012506,vesicle membrane; GO:0010329,auxin efflux transmembrane transporter activity; GO:0010315,auxin export across the plasma membrane; GO:0010252,auxin homeostasis; GO:0009926,auxin polar transport; GO…	PF03547.21:Membrane transport protein	--	--	--	2149.92	0.90744	6.27989e-69	4.37549e-68	false	2643.27	1.56313	9.18642e-126	1.4376e-124	up	5330.95	-0.0102687	0.833073	0.857138
VIT_01s0011g04870	305	412	334	37	45	47	87	110	92	403	362	398	81	93	94	158	142	189	1	4488183	4491364	-	VIT_01s0011g04870	--	K09338 homeobox-leucine zipper protein | (RefSeq) homeobox-leucine zipper protein HOX3 (A)	--	PREDICTED: homeobox-leucine zipper protein HOX3 isoform X1 [Vitis vinifera]	HOX3_ORYSI RecName: Full=Homeobox-leucine zipper protein HOX3; AltName: Full=HD-ZIP protein HOX3; AltName: Full=Homeodomain transcription factor HOX3; AltName: Full=OsHox3;	D7T8T6_VITVI RecName: Full=Homeobox domain-containing protein {ECO:0000259|PROSITE:PS50071};	Transcription factor HEX, contains HOX and HALZ domains	GO:0005634,nucleus; GO:0000981,DNA-binding transcription factor activity, RNA polymerase II-specific; GO:0043565,sequence-specific DNA binding; GO:0003674,molecular_function; GO:0003700,DNA-binding transcription factor activity; GO:0140110,transcription regulator activity; GO:0003676,nucleic acid binding; GO:0003677,DNA binding; GO:0005488,binding; GO:0097159,organic cyclic compound binding; GO:1…	PF00046.32:Homeodomain	HB-HD-ZIP	TF	HB->HB-HD-ZIP	252.81	-2.38732	2.38935e-65	1.59042e-64	down	272.177	-1.20074	2.3016e-19	8.82938e-19	down	201.153	-3.13698	6.54856e-65	6.15381e-64
VIT_01s0011g04890	297	507	403	663	731	624	341	377	327	213	191	176	492	541	472	235	153	182	1	4546746	4556031	+	VIT_01s0011g04890	--	--	--	PREDICTED: uncharacterized protein LOC100262974 [Vitis vinifera]	--	D7T8T4_VITVI SubName: Full=Uncharacterized protein {ECO:0000313|EMBL:CBI26905.3};	--	GO:0016021,integral component of membrane; GO:0005575,cellular_component; GO:0016020,membrane; GO:0031224,intrinsic component of membrane; GO:0110165,cellular anatomical entity	--	--	--	--	333.362	1.10496	3.7395e-22	1.22851e-21	up	190.91	0.026832	0.873401	0.891163	FALSE	527.224	0.640866	5.01728e-08	1.19604e-07
VIT_01s0011g04900	113	246	154	207	229	245	333	332	281	234	216	217	374	446	387	190	180	253	1	4557702	4559021	+	VIT_01s0011g04900	Carboxypeptidase [Source:UniProtKB/TrEMBL%3BAcc:F6HFI1]	K09645 vitellogenic carboxypeptidase-like protein [EC:3.4.16.-] | (RefSeq) serine carboxypeptidase-like 50 (A)	--	PREDICTED: serine carboxypeptidase-like 50 [Vitis vinifera]	SCP50_ARATH RecName: Full=Serine carboxypeptidase-like 50; EC=3.4.16.-; Flags: Precursor;	A0A438C1C2_VITVI RecName: Full=Carboxypeptidase {ECO:0000256|RuleBase:RU361156}; EC=3.4.16.- {ECO:0000256|RuleBase:RU361156};	Serine carboxypeptidases (lysosomal cathepsin A)	GO:0005576,extracellular region; GO:0000325,plant-type vacuole; GO:0004185,serine-type carboxypeptidase activity; GO:0006508,proteolysis; GO:0003674,molecular_function; GO:0003824,catalytic activity; GO:0004180,carboxypeptidase activity; GO:0008233,peptidase activity; GO:0008236,serine-type peptidase activity; GO:0008238,exopeptidase activity; GO:0016787,hydrolase activity; GO:0017171,serine hydr…	PF00450.25:Serine carboxypeptidase	--	--	--	304.405	0.58559	7.44199e-07	1.37915e-06	false	213.77	-0.0505938	0.734625	0.767801	FALSE	194.887	0.319605	0.0795588	0.103986
VIT_01s0011g04910	139	143	122	271	352	265	96	134	113	51	112	69	350	339	307	83	94	95	1	4559022	4562444	+	VIT_01s0011g04910	Carboxypeptidase [Source:UniProtKB/TrEMBL%3BAcc:F6HFI0]	K09645 vitellogenic carboxypeptidase-like protein [EC:3.4.16.-] | (RefSeq) serine carboxypeptidase-like 50 (A)	--	PREDICTED: serine carboxypeptidase-like 50 [Vitis vinifera]	SCP50_ARATH RecName: Full=Serine carboxypeptidase-like 50; EC=3.4.16.-; Flags: Precursor;	F6HFI0_VITVI RecName: Full=Carboxypeptidase {ECO:0000256|RuleBase:RU361156}; EC=3.4.16.- {ECO:0000256|RuleBase:RU361156};	Serine carboxypeptidases (lysosomal cathepsin A)	GO:0005576,extracellular region; GO:0000325,plant-type vacuole; GO:0004185,serine-type carboxypeptidase activity; GO:0006508,proteolysis; GO:0003674,molecular_function; GO:0003824,catalytic activity; GO:0004180,carboxypeptidase activity; GO:0008233,peptidase activity; GO:0008236,serine-type peptidase activity; GO:0008238,exopeptidase activity; GO:0016787,hydrolase activity; GO:0017171,serine hydr…	PF00450.25:Serine carboxypeptidase	--	--	--	193.118	1.81958	4.70958e-08	9.41448e-08	up	84.1326	0.272508	0.306248	0.35098	FALSE	211.847	1.01682	1.73316e-09	4.53354e-09
VIT_01s0011g04950	247	317	317	480	579	532	412	530	416	236	247	268	652	587	580	467	468	498	1	4586072	4591040	-	VIT_01s0011g04950	--	--	--	PREDICTED: nudix hydrolase 25 [Vitis vinifera]	NUD25_ARATH RecName: Full=Nudix hydrolase 25 {ECO:0000303|PubMed:18345354, ECO:0000303|PubMed:18815383}; Short=AtNUDT25 {ECO:0000303|PubMed:18345354}; Short=AtNUDX25 {ECO:0000303|PubMed:18345354, ECO:0000303|PubMed:18815383}; EC=3.6.1.17 {ECO:0000269|PubMed:18345354}; AltName: Full=Bis(5'-nucleosyl)-tetraphosphatase (asymmetrical) {ECO:0000303|PubMed:18345354};	A5BKT0_VITVI RecName: Full=Nudix hydrolase domain-containing protein {ECO:0000259|PROSITE:PS51462};	--	GO:0009507,chloroplast; GO:0034432,bis(5'-adenosyl)-pentaphosphatase activity; GO:0004081,bis(5'-nucleosyl)-tetraphosphatase (asymmetrical) activity; GO:0008893,guanosine-3',5'-bis(diphosphate) 3'-diphosphatase activity; GO:0046872,metal ion binding; GO:0015967,diadenosine tetraphosphate catabolic process; GO:0006753,nucleoside phosphate metabolic process; GO:0019693,ribose phosphate metabolic pr…	PF00293.31:NUDIX domain	--	--	--	412.044	1.00286	4.34665e-23	1.46138e-22	up	364.928	0.981848	7.53375e-18	2.74941e-17	false	405.507	0.739051	1.07332e-09	2.84155e-09
VIT_01s0011g04980	145	201	164	1237	1044	1151	200	234	213	619	570	678	1491	1415	1257	371	412	375	1	4650639	4654696	-	VIT_01s0011g04980	Probable sulfate transporter 3.3 [Source:Projected from Arabidopsis thaliana (AT1G23090) UniProtKB/Swiss-Prot%3BAcc:Q9SXS2]	K17471 sulfate transporter 3 | (RefSeq) probable sulfate transporter 3.3 (A)	--	PREDICTED: probable sulfate transporter 3.3 [Vitis vinifera]	SUT33_ARATH RecName: Full=Probable sulfate transporter 3.3; AltName: Full=AST91;	F6HFH7_VITVI RecName: Full=STAS domain-containing protein {ECO:0000259|PROSITE:PS50801};	Sulfate/bicarbonate/oxalate exchanger SAT-1 and related transporters (SLC26 family)	GO:0005887,integral component of plasma membrane; GO:0015301,NA; GO:0008271,secondary active sulfate transmembrane transporter activity; GO:0015293,symporter activity; GO:0003674,molecular_function; GO:0005215,transporter activity; GO:0008509,anion transmembrane transporter activity; GO:0015075,ion transmembrane transporter activity; GO:0015103,inorganic anion transmembrane transporter activity; …	PF00916.23:Sulfate permease family	--	--	--	969.255	0.883481	6.78194e-34	2.85673e-33	false	500.775	-0.63689	1.89484e-09	4.79007e-09	false	633.425	2.6377	1.56403e-132	2.89887e-131
VIT_01s0011g04990	92	119	128	300	334	287	93	89	75	91	91	102	150	174	142	30	33	43	1	4661938	4662999	+	VIT_01s0011g04990	--	K04078 chaperonin GroES | (RefSeq) 10 kDa chaperonin, mitochondrial (A)	--	PREDICTED: 10 kDa chaperonin, mitochondrial [Vitis vinifera]	CH10_ARATH RecName: Full=10 kDa chaperonin, mitochondrial; AltName: Full=Chaperonin 10; Short=CPN10; AltName: Full=Protein groES; Flags: Precursor;	A0A438JU17_VITVI SubName: Full=10 kDa chaperonin, mitochondrial {ECO:0000313|EMBL:RVX12460.1};	Mitochondrial chaperonin	GO:0005829,cytosol; GO:0005576,extracellular region; GO:0005759,mitochondrial matrix; GO:0005739,mitochondrion; GO:0005524,ATP binding; GO:0140662,ATP-dependent protein folding chaperone; GO:0051087,chaperone binding; GO:0005507,copper ion binding; GO:0046872,metal ion binding; GO:0051082,unfolded protein binding; GO:0051085,chaperone cofactor-dependent protein refolding; GO:0009408,response to h…	PF00166.24:Chaperonin 10 Kd subunit	--	--	--	122.334	0.442144	0.0129477	0.0171585	false	64.2526	-1.37404	1.63296e-07	3.64899e-07	down	205.245	1.32778	1.59274e-16	5.77012e-16
VIT_01s0011g05000	945	1114	990	750	596	644	664	652	590	1220	1133	1220	492	478	505	912	1033	1131	1	4666001	4672731	+	VIT_01s0011g05000	--	K23280 rhamnogalacturonan I rhamnosyltransferase [EC:2.4.1.351] | (RefSeq) uncharacterized protein At1g04910 (A)	--	PREDICTED: uncharacterized protein At1g04910 isoform X2 [Vitis vinifera]	ESMD1_ARATH RecName: Full=Protein ESMERALDA 1 {ECO:0000303|PubMed:27317803, ECO:0000312|EMBL:ARJ31418.1}; EC=2.4.1.- {ECO:0000305}; AltName: Full=O-fucosyltransferase 17 {ECO:0000305}; Short=O-FucT-17 {ECO:0000305}; AltName: Full=O-fucosyltransferase family protein {ECO:0000305};	F6HFH6_VITVI RecName: Full=O-fucosyltransferase family protein {ECO:0000256|ARBA:ARBA00030350};	--	GO:0005794,Golgi apparatus; GO:0000139,Golgi membrane; GO:0016021,integral component of membrane; GO:0016757,glycosyltransferase activity; GO:0007155,cell adhesion; GO:0071555,cell wall organization; GO:0006004,fucose metabolic process; GO:0006486,protein glycosylation; GO:0003674,molecular_function; GO:0003824,catalytic activity; GO:0016740,transferase activity; GO:0008150,biological_process; GO…	PF10250.12:GDP-fucose protein O-fucosyltransferase	--	--	--	875.341	-1.54711	2.03939e-100	1.88674e-99	down	1102.62	-0.166001	0.0374438	0.050188	false	843.391	-0.734593	4.63043e-16	1.64869e-15
VIT_01s0011g05030	464	660	561	703	672	732	345	389	325	4034	3580	3761	1889	1773	1574	432	423	421	1	4689747	4694401	-	VIT_01s0011g05030	--	--	--	PREDICTED: uncharacterized protein LOC100249059 [Vitis vinifera]	--	A0A438C131_VITVI SubName: Full=Uncharacterized protein {ECO:0000313|EMBL:RVW16933.1};	--	--	PF05875.15:Ceramidase	--	--	--	2865.02	-1.39185	4.9736e-194	8.2234e-193	down	2070.91	-3.10393	0	0	down	624.438	0.212281	0.0213863	0.0306048
VIT_01s0011g05090	1	8	0	34	17	17	100	82	113	8	9	15	136	163	133	87	64	77	1	4740067	4740962	+	VIT_01s0011g05090	--	--	--	PREDICTED: MLP-like protein 34 [Vitis vinifera]	MLP43_ARATH RecName: Full=MLP-like protein 43;	F6HFH3_VITVI RecName: Full=Bet_v_1 domain-containing protein {ECO:0000259|SMART:SM01037};	--	GO:0009507,chloroplast; GO:0005829,cytosol; GO:0005739,mitochondrion; GO:0006952,defense response; GO:0006950,response to stress; GO:0008150,biological_process; GO:0050896,response to stimulus; GO:0005575,cellular_component; GO:0005622,intracellular anatomical structure; GO:0005737,cytoplasm; GO:0009536,plastid; GO:0043226,organelle; GO:0043227,membrane-bounded organelle; GO:0043229,intracellular…	PF00407.22:Pathogenesis-related protein Bet v 1 family	--	--	--	71.2027	3.48288	1.27847e-26	4.65953e-26	up	43.759	2.88156	1.50628e-14	4.83726e-14	up	-	-	-	-
VIT_01s0011g05100	3	13	7	3	11	4	12	11	14	3	8	7	38	34	24	28	13	25	1	4742652	4743585	+	VIT_01s0011g05100	--	--	--	PREDICTED: MLP-like protein 34 [Vitis vinifera]	KIRO_ACTDE RecName: Full=Kirola {ECO:0000303|PubMed:21309790}; AltName: Allergen=Act d 11 {ECO:0000303|PubMed:21309790};	A0A438JUH1_VITVI SubName: Full=Kirola {ECO:0000313|EMBL:RVX12610.1};	--	GO:0002253,activation of immune response; GO:0006952,defense response; GO:0002376,immune system process; GO:0002682,regulation of immune system process; GO:0002684,positive regulation of immune system process; GO:0006955,immune response; GO:0008150,biological_process; GO:0048518,positive regulation of biological process; GO:0048583,regulation of response to stimulus; GO:0048584,positive regulatio…	PF00407.22:Pathogenesis-related protein Bet v 1 family	--	--	--	17.7537	2.13257	5.03424e-05	8.24104e-05	up	14.0766	1.91461	0.00138055	0.00221368	up	-	-	-	-
VIT_01s0011g05170	4	11	18	38	36	43	7	6	7	31	25	33	106	117	113	4	11	3	1	4810479	4819002	+	VIT_01s0011g05170	--	--	--	MLP-like protein 28 [Vitis vinifera]	MLP28_ARATH RecName: Full=MLP-like protein 28;	F6HFH1_VITVI RecName: Full=Bet_v_1 domain-containing protein {ECO:0000259|Pfam:PF00407};	--	GO:0005829,cytosol; GO:0005739,mitochondrion; GO:0006952,defense response; GO:0006950,response to stress; GO:0008150,biological_process; GO:0050896,response to stimulus; GO:0005575,cellular_component; GO:0005622,intracellular anatomical structure; GO:0005737,cytoplasm; GO:0110165,cellular anatomical entity; GO:0043226,organelle; GO:0043227,membrane-bounded organelle; GO:0043229,intracellular orga…	PF00407.22:Pathogenesis-related protein Bet v 1 family	--	--	--	67.1135	1.64737	8.00199e-11	1.82641e-10	up	17.5941	-2.24577	5.40745e-05	9.94627e-05	down	24.2339	1.71905	0.000256227	0.00045555
VIT_01s0011g05180	185	267	217	493	608	633	42	70	73	166	174	156	836	822	676	224	232	238	1	4819645	4821386	+	VIT_01s0011g05180	--	--	--	PREDICTED: MLP-like protein 34 [Vitis vinifera]	MLP28_ARATH RecName: Full=MLP-like protein 28;	F6HFH0_VITVI RecName: Full=Bet_v_1 domain-containing protein {ECO:0000259|SMART:SM01037};	--	GO:0005829,cytosol; GO:0005739,mitochondrion; GO:0006952,defense response; GO:0006950,response to stress; GO:0008150,biological_process; GO:0050896,response to stimulus; GO:0005575,cellular_component; GO:0005622,intracellular anatomical structure; GO:0005737,cytoplasm; GO:0110165,cellular anatomical entity; GO:0043226,organelle; GO:0043227,membrane-bounded organelle; GO:0043229,intracellular orga…	PF00407.22:Pathogenesis-related protein Bet v 1 family	--	--	--	442.763	1.95994	1.0915e-72	7.8919e-72	up	198.347	0.535117	0.000237252	0.000412024	false	390.984	1.26593	8.09589e-23	3.58293e-22
VIT_01s0011g05190	262	323	276	1366	1359	1455	147	195	157	94	90	117	664	566	508	213	157	162	1	4828442	4841849	+	VIT_01s0011g05190	--	--	--	PREDICTED: MLP-like protein 28 isoform X1 [Vitis vinifera]	MLP28_ARATH RecName: Full=MLP-like protein 28;	F6HFG9_VITVI RecName: Full=Bet_v_1 domain-containing protein {ECO:0000259|SMART:SM01037};	--	GO:0005829,cytosol; GO:0005739,mitochondrion; GO:0006952,defense response; GO:0006950,response to stress; GO:0008150,biological_process; GO:0050896,response to stimulus; GO:0005575,cellular_component; GO:0005622,intracellular anatomical structure; GO:0005737,cytoplasm; GO:0110165,cellular anatomical entity; GO:0043226,organelle; GO:0043227,membrane-bounded organelle; GO:0043229,intracellular orga…	PF00407.22:Pathogenesis-related protein Bet v 1 family	--	--	--	317.001	2.25419	4.28479e-63	2.76607e-62	up	139.197	0.872979	5.43357e-06	1.08331e-05	false	813.901	2.16443	1.04082e-128	1.85721e-127
VIT_01s0011g05200	110	127	115	159	153	156	5	8	3	108	111	88	53	39	45	3	6	8	1	4845051	4848344	-	VIT_01s0011g05200	--	K05929 phosphoethanolamine N-methyltransferase [EC:2.1.1.103] | (RefSeq) phosphoethanolamine N-methyltransferase 3 (A)	ko00564: Glycerophospholipid metabolism	PREDICTED: phosphoethanolamine N-methyltransferase 3 isoform X2 [Vitis vinifera]	PEAM3_ARATH RecName: Full=Phosphoethanolamine N-methyltransferase 3; EC=2.1.1.103;	F6HFG8_VITVI SubName: Full=Uncharacterized protein {ECO:0000313|EMBL:CCB50817.1};	SAM-dependent methyltransferases	GO:0005737,cytoplasm; GO:0000234,phosphoethanolamine N-methyltransferase activity; GO:0052667,phosphomethylethanolamine N-methyltransferase activity; GO:0006651,diacylglycerol biosynthetic process; GO:0032259,methylation; GO:0006656,phosphatidylcholine biosynthetic process; GO:0046337,phosphatidylethanolamine metabolic process; GO:0009555,pollen development; GO:0019432,triglyceride biosynthetic p…	PF08241.15:Methyltransferase domain	--	--	--	76.7318	-1.43723	6.45711e-10	1.41783e-09	down	52.9662	-4.12526	6.86181e-22	2.85145e-21	down	135.386	0.293052	0.0959293	0.123457
VIT_01s0011g05210	98	98	88	261	203	234	79	75	60	405	403	397	128	126	137	140	118	126	1	4848345	4858817	-	VIT_01s0011g05210	--	--	--	PREDICTED: uncharacterized protein LOC100243950 [Vitis vinifera]	--	D7T8Q7_VITVI RecName: Full=Phosphoglucomutase (alpha-D-glucose-1,6-bisphosphate-dependent) {ECO:0000256|ARBA:ARBA00012728}; EC=5.4.2.2 {ECO:0000256|ARBA:ARBA00012728};	Phosphoglucomutase/phosphomannomutase	GO:0046872,metal ion binding; GO:0004615,phosphomannomutase activity; GO:0005975,carbohydrate metabolic process; GO:0003674,molecular_function; GO:0005488,binding; GO:0043167,ion binding; GO:0043169,cation binding; GO:0003824,catalytic activity; GO:0016853,isomerase activity; GO:0016866,intramolecular transferase activity; GO:0016868,intramolecular transferase activity, phosphotransferases; GO:00…	PF02878.19:Phosphoglucomutase/phosphomannomutase, alpha/beta/alpha domain I	--	--	--	279.248	-1.89485	1.67624e-51	9.28925e-51	down	261.659	-1.59916	7.31361e-32	3.90495e-31	down	160.365	1.17362	4.06314e-11	1.16213e-10
VIT_01s0011g05230	1385	1779	1674	3623	3630	3740	1532	1687	1678	1419	1378	1483	4249	3988	3875	1846	1567	1851	1	4866811	4868166	-	VIT_01s0011g05230	--	K12486 stromal membrane-associated protein | (RefSeq) ADP-ribosylation factor GTPase-activating protein AGD12 (A)	ko04144: Endocytosis	PREDICTED: protein C2-DOMAIN ABA-RELATED 7 [Vitis vinifera]	CAR7_ARATH RecName: Full=Protein C2-DOMAIN ABA-RELATED 7 {ECO:0000303|PubMed:25465408};	A5BXZ0_VITVI RecName: Full=C2 domain-containing protein {ECO:0000259|PROSITE:PS50004};	Predicted Ca2+-dependent phospholipid-binding protein	GO:0005739,mitochondrion; GO:0005634,nucleus; GO:0005886,plasma membrane; GO:0005096,GTPase activator activity; GO:0046872,metal ion binding; GO:0005543,phospholipid binding; GO:0009738,abscisic acid-activated signaling pathway; GO:0009789,positive regulation of abscisic acid-activated signaling pathway; GO:0043547,positive regulation of GTPase activity; GO:0003674,molecular_function; GO:0008047,…	PF00168.33:C2 domain	--	--	--	2611.95	1.2283	2.48484e-159	3.38982e-158	up	1587.85	0.347924	1.20099e-06	2.51312e-06	false	2583.98	1.06964	1.24541e-68	1.22231e-67
VIT_01s0011g05240	627	713	740	285	222	229	229	296	221	2256	2091	2032	441	460	467	528	667	903	1	4878809	4879096	+	VIT_01s0011g05240	--	--	--	TPA_asm: hypothetical protein HUJ06_006348 [Nelumbo nucifera]	--	F6HFG5_VITVI SubName: Full=Uncharacterized protein {ECO:0000313|EMBL:CCB50814.1};	--	--	--	--	--	--	1370.96	-2.49155	0	0	down	1393.84	-1.55809	1.82933e-14	5.8604e-14	down	477.339	-1.62058	3.07965e-42	2.05208e-41
VIT_01s0011g05250	1618	2355	2114	602	557	588	540	618	542	5738	5143	5311	1915	1924	1538	2642	2366	2397	1	4879097	4879979	+	VIT_01s0011g05250	--	--	--	PREDICTED: uncharacterized protein At4g22758 [Vitis vinifera]	Y4276_ARATH RecName: Full=Uncharacterized protein At4g22758;	D7T8Q4_VITVI SubName: Full=Uncharacterized protein {ECO:0000313|EMBL:CBI26875.3};	FOG: PPR repeat	--	--	--	--	--	3764.69	-1.86355	2.21707e-291	5.49406e-290	down	3893.52	-1.07606	4.03163e-73	3.99677e-72	down	1322.1	-1.9097	8.57388e-120	1.40752e-118
VIT_01s0011g05280	2557	3249	2801	1813	1708	1714	1500	1763	1478	3153	3095	2898	1759	1685	1628	2581	2615	2943	1	4912305	4918776	+	VIT_01s0011g05280	--	--	--	PREDICTED: uncharacterized protein LOC100264607 [Vitis vinifera]	--	F6HFG2_VITVI SubName: Full=Uncharacterized protein {ECO:0000313|EMBL:CCB50811.1};	Uncharacterized conserved protein	GO:0005783,endoplasmic reticulum; GO:0005789,endoplasmic reticulum membrane; GO:0005794,Golgi apparatus; GO:0016021,integral component of membrane; GO:0005575,cellular_component; GO:0005622,intracellular anatomical structure; GO:0005737,cytoplasm; GO:0012505,endomembrane system; GO:0043226,organelle; GO:0043227,membrane-bounded organelle; GO:0043229,intracellular organelle; GO:0043231,intracellul…	PF10151.12:TMEM214, C-terminal, caspase 4 activator	--	--	--	2436.21	-1.12268	1.10895e-126	1.248e-125	down	2867.44	-0.11852	0.0431164	0.0572736	false	2316.31	-0.831703	1.92144e-46	1.37656e-45
VIT_01s0011g05290	112	159	109	1411	1531	1470	486	585	515	334	282	313	1419	1362	1237	161	143	159	1	4919070	4920160	-	VIT_01s0011g05290	NAD(P)H-quinone oxidoreductase subunit L%2C chloroplastic [Source:Projected from Arabidopsis thaliana (AT1G70760) UniProtKB/Swiss-Prot%3BAcc:Q9CAC5]	--	--	PREDICTED: NAD(P)H-quinone oxidoreductase subunit L, chloroplastic [Vitis vinifera]	NDHL_ARATH RecName: Full=NAD(P)H-quinone oxidoreductase subunit L, chloroplastic; EC=7.1.1.- {ECO:0000305}; AltName: Full=NAD(P)H dehydrogenase subunit L {ECO:0000303|PubMed:21785130}; Short=NDH subunit L {ECO:0000305}; Short=NDH-L {ECO:0000305}; AltName: Full=NADH-plastoquinone oxidoreductase subunit L {ECO:0000305}; AltName: Full=Protein CHLORORESPIRATORY REDUCTION 23 {ECO:0000303|PubMed:183881…	A0A438JU22_VITVI SubName: Full=NAD(P)H-quinone oxidoreductase subunit L, chloroplastic {ECO:0000313|EMBL:RVX12472.1};	--	GO:0009535,chloroplast thylakoid membrane; GO:0016021,integral component of membrane; GO:0010598,NAD(P)H dehydrogenase complex (plastoquinone); GO:0042651,thylakoid membrane; GO:0016655,oxidoreductase activity, acting on NAD(P)H, quinone or similar compound as acceptor; GO:0048038,quinone binding; GO:0010258,NADH dehydrogenase complex (plastoquinone) assembly; GO:0009773,photosynthetic electron t…	PF10716.12:NADH dehydrogenase transmembrane subunit	--	--	--	776.237	1.84062	1.32551e-118	1.41046e-117	up	229.694	-0.95291	7.35096e-12	2.116e-11	false	767.883	3.42745	1.89084e-206	6.15289e-205
VIT_01s0011g05300	619	763	693	1494	1371	1608	1190	1291	1105	832	740	870	2224	2044	1981	797	800	910	1	4920398	4927966	+	VIT_01s0011g05300	--	--	--	PREDICTED: uncharacterized protein LOC100255981 isoform X1 [Vitis vinifera]	--	F6HFG1_VITVI SubName: Full=Uncharacterized protein {ECO:0000313|EMBL:CCB50810.1};	FOG: Armadillo/beta-catenin-like repeats	--	PF00514.26:Armadillo/beta-catenin-like repeat	--	--	--	1389.66	1.08335	1.36658e-70	9.70299e-70	up	821.824	0.0880506	0.300111	0.344569	FALSE	1069.68	0.991591	2.22897e-35	1.30115e-34
VIT_01s0011g05310	158	216	154	75	87	100	44	37	48	350	248	273	74	56	38	593	568	586	1	4928289	4929522	+	VIT_01s0011g05310	CRR3 [Source:Projected from Arabidopsis thaliana (AT2G01590) UniProtKB/TrEMBL%3BAcc:A0A178VVT4]	--	--	unnamed protein product, partial [Vitis vinifera]	CRR3_ARATH RecName: Full=Probable NAD(P)H dehydrogenase subunit CRR3, chloroplastic {ECO:0000305}; Short=Probable NDH subunit CRR3 {ECO:0000305}; AltName: Full=Protein CHLORORESPIRATORY REDUCTION 3 {ECO:0000303|PubMed:17041026}; Flags: Precursor;	A0A438JU33_VITVI SubName: Full=Thaumatin-like protein 1 {ECO:0000313|EMBL:RVX12466.1};	--	GO:0009507,chloroplast; GO:0009535,chloroplast thylakoid membrane; GO:0016021,integral component of membrane; GO:0016020,membrane; GO:0010598,NAD(P)H dehydrogenase complex (plastoquinone); GO:0009773,photosynthetic electron transport in photosystem I; GO:0006091,generation of precursor metabolites and energy; GO:0008150,biological_process; GO:0008152,metabolic process; GO:0009767,photosynthetic e…	--	--	--	--	183.67	-2.64759	1.6983e-45	8.66681e-45	down	437.14	1.05849	4.52395e-20	1.77519e-19	up	132.321	-1.1201	4.9825e-09	1.27074e-08
[truncated: 13,165 more rows]
[truncated: 6 more columns]
