# Supplementary material for: Phenylpropanoid metabolites from grape leaves contribute to strong defense roles against downy mildew based on physiological and transcriptomic analyses
Source: Front Microbiol. 2026 Mar 17;17:1805591. doi: 10.3389/fmicb.2026.1805591 (PMC13035788; doi:10.3389/fmicb.2026.1805591)
Supplement: Supplementary file 3 [file Table_3.xlsx]

## Sheet: 4-1
The influence of differential gene expression related to the Plant Hormone Signal Transduction Pathway in grape leaves after 1 day of downy mildew infection. (Note: Values in bold indicate significant differences; P < 0.01 is used for extremely small P-values that are close to zero.)
Index	Seq Description	log2FoldChange(M1/M0)	pvalue	log2FoldChange(R1/R0)	pvalue
VIT_01s0010g01710	Phytosulfokine receptor 1	-2.86083	1.181e-251	-2.74102	7.0366e-124
VIT_01s0026g00940	Two-component response regulator ARR6-like	-1.78423	1.22347e-28	-1.73007	4.15102e-09
VIT_01s0146g00480	Protein TIFY 9	-3.37407	<0.001	-5.45234	6.3674e-299
VIT_02s0012g00570	Two-component response regulator-like APRR2 isoform X1	2.50778	6.9521e-268	3.40381	<0.001
VIT_02s0033g00300	Myb family transcription factor PHL11	-1.9284	4.55056e-13	-1.51744	7.92353e-05
VIT_03s0038g00950	Auxin-responsive protein SAUR50	3.52674	7.30239e-09	2.53378	7.26008e-18
VIT_03s0063g00800	Probable carboxylesterase 12	-4.16575	7.15396e-09	-2.27975	3.6941e-07
VIT_03s0088g01240	Transcription factor bHLH18	3.73299	4.94564e-26	5.77807	1.44659e-07
VIT_03s0097g00700	Basic form of pathogenesis-related protein 1	-3.79453	<0.001	-5.28622	<0.001
VIT_03s0180g00040	Cyclin-D3-3	4.62313	7.8852e-46	4.75405	1.53775e-17
VIT_04s0008g00740	Probable protein phosphatase 2C 72	3.25614	1.91228e-22	2.43472	8.37247e-25
VIT_04s0023g03230	Auxin-responsive protein SAUR50	3.52761	4.09051e-17	3.37971	2.56569e-53
VIT_04s0044g01990	Probable L-type lectin-domain containing receptor kinase S.5	2.50807	3.52003e-16	1.04602	0.0085736
VIT_05s0049g00500	Ethylene-responsive transcription factor ERF098	-4.95755	1.03844e-15	-7.96521	1.55363e-10
VIT_05s0049g00510	Ethylene-responsive transcription factor 1B	2.86326	1.31055e-86	-2.37728	1.6789e-143
VIT_05s0049g01970	Auxin-responsive protein IAA13	1.86851	1.44859e-23	1.26811	7.44836e-07
VIT_05s0051g00660	Uncharacterized protein LOC100264925 isoform X1	-3.74179	9.3244e-150	-1.70798	3.19041e-15
VIT_05s0077g01550	Major allergen Pru av 1	1.84033	1.74485e-82	-2.22621	3.23129e-16
VIT_06s0004g05120	Hypothetical protein VITISV_006762	-1.47726	3.22286e-08	-5.05698	3.82238e-93
VIT_07s0005g03220	Ethylene-responsive transcription factor ERF098	-3.82003	5.5239e-109	-3.67581	1.15504e-84
VIT_07s0005g05100	Transcription factor PIF1 isoform X2	1.13062	5.19381e-28	1.08203	1.96279e-18
VIT_07s0104g01230	Auxin response factor 23 isoform X1	-2.63439	9.50799e-13	-3.02466	2.25224e-05
VIT_07s0104g01320	Protein TRANSPORT INHIBITOR RESPONSE	3.58266	<0.001	2.28902	<0.001
VIT_07s0129g00030	Protein SHORT-ROOT	2.95565	1.68372e-63	1.32581	9.3878e-16
VIT_07s0191g00070	Serine/threonine-protein kinase SAPK2	1.48388	7.39868e-18	2.12794	1.6625e-112
VIT_08s0007g05390	Two-component response regulator ARR9	-1.26174	9.67138e-11	-2.03014	4.90397e-53
VIT_08s0032g00510	Unnamed protein product, partial	4.89502	3.15666e-43	2.01799	4.74851e-37
VIT_09s0002g00080	Tyrosine-sulfated glycopeptide receptor 1	1.74204	2.09422e-27	1.25693	7.99611e-17
VIT_09s0002g00670	Hypothetical protein CK203_003365	-3.0342	1.74106e-06	-2.14411	3.1688e-13
VIT_09s0002g00890	Protein TIFY 10A	-2.70561	<0.001	-2.88327	<0.001
VIT_09s0002g04210	Proline-rich receptor-like protein kinase PERK1	-2.11595	<0.001	-1.54229	9.26117e-97
VIT_09s0002g05150	Auxin-induced protein 22A-like	-2.28338	1.94106e-38	-2.43364	6.71961e-39
VIT_10s0003g00590	Ethylene-responsive transcription factor ERF091	-1.83511	1.2465e-16	1.45704	2.48735e-07
VIT_10s0003g03790	Protein TIFY 5A	-3.68272	<0.001	-4.26616	4.7129e-176
VIT_10s0003g03800	Protein TIFY 5A	-2.6874	4.07708e-26	-2.92326	8.89533e-75
VIT_10s0003g05130	Unnamed protein product, partial	4.58813	4.99244e-65	1.78541	0.000112425
VIT_11s0052g01180	Probable xyloglucan endotransglucosylase/hydrolase protein 23	-2.34844	5.2778e-239	1.22814	2.17914e-20
VIT_11s0052g01620	Pathogenesis-related protein PR-1	5.34863	1.04056e-42	4.18861	4.74064e-21
VIT_12s0028g03100	Transcription activator GLK1	3.26005	1.3972e-297	3.6147	<0.001
VIT_12s0028g03510	G-type lectin S-receptor-like serine/threonine-protein kinase At2g19130	3.82099	1.61843e-22	5.18269	1.53412e-49
VIT_12s0028g03520	G-type lectin S-receptor-like serine/threonine-protein kinase At2g19130 isoform X1	2.70302	3.17009e-60	3.90521	2.1059e-56
VIT_12s0059g01870	Jasmonic acid-amido synthetase JAR1	2.0545	1.5901e-94	1.95382	6.0162e-118
VIT_13s0067g00330	Auxin transporter-like protein 2	2.37635	5.05023e-28	1.34198	7.9359e-09
VIT_13s0067g01350	Unnamed protein product, partial	2.66729	6.90612e-34	3.0543	4.67086e-67
VIT_13s0084g00130	Probable carboxylesterase 15	-1.17994	1.445e-246	1.30667	2.9385e-105
VIT_14s0006g02570	Non-specific lipid-transfer protein 2	2.48285	<0.001	4.37399	<0.001
VIT_14s0006g02850	Transcription factor bHLH75 isoform X1	3.60424	3.31619e-17	1.30009	1.6832e-08
VIT_15s0021g02690	Transcription factor UNE10	2.66946	<0.001	2.63184	<0.001
VIT_15s0046g00290	Auxin response factor 18	-3.03168	7.5078e-262	-1.67133	3.38248e-49
VIT_15s0046g02030	Probable serine/threonine-protein kinase At1g01540	1.67488	1.0871e-147	2.58666	3.0023e-195
VIT_16s0098g00720	L-type lectin-domain containing receptor kinase VIII.2	3.68659	8.2627e-294	3.13535	1.7455e-280
VIT_17s0000g00430	Transcription factor bHLH137	-3.23544	2.0923e-140	-2.98218	4.0234e-146
VIT_17s0000g02230	Protein TIFY 6B	-1.05923	4.50299e-48	-1.03044	6.24999e-48
VIT_18s0001g01960	Probable receptor-like protein kinase At1g11050 isoform X1	-5.58812	<0.001	-3.24727	6.8903e-139
VIT_18s0001g08040	Transcription factor bHLH93	-2.61136	9.11496e-22	-1.64882	1.05015e-09
VIT_18s0001g10450	Ripening-related bZIP protein-like	-1.47629	2.0524e-175	-2.89441	<0.001
VIT_18s0001g10690	BRI1 kinase inhibitor 1	4.23099	2.2792e-276	2.17399	1.6856e-162
VIT_19s0014g00500	Unnamed protein product, partial	2.84577	<0.001	1.80917	2.16345e-96
VIT_19s0014g04940	Chitin-inducible gibberellin-responsive protein 1	-2.46962	<0.001	-1.48412	2.4177e-162
VIT_19s0085g00550	Uncharacterized protein LOC100257013	-2.21802	<0.001	-1.25974	3.85295e-82
novel.1348	Rust resistance kinase Lr10-like	1.22559	1.65579e-13	1.21149	1.03128e-09
novel.4791	Serine/threonine-protein kinase SAPK2	1.4635	5.68987e-31	2.42326	3.08139e-42

## Sheet: 4-2
The influence of differential gene expression related to the Plant Hormone Signal Transduction Pathway in grape leaves after 5 days of downy mildew infection.
Index	Seq Description	log2FoldChange(M1/M0)	pvalue	log2FoldChange(R1/R0)	pvalue
VIT_01s0010g01710	Phytosulfokine receptor 1	-1.54595	1.60789e-80	-1.86332	1.47402e-75
VIT_01s0026g00940	Two-component response regulator ARR6-like	-2.66525	9.3128e-36	-1.95733	1.67382e-09
VIT_01s0146g00480	Protein TIFY 9	-2.56084	<0.001	-2.91079	3.4359e-223
VIT_02s0012g00570	Two-component response regulator-like APRR2 isoform X1	2.1719	9.3671e-135	2.33013	3.9568e-228
VIT_02s0033g00300	Myb family transcription factor PHL11	-2.38753	1.56659e-13	-2.71808	9.13112e-08
VIT_03s0038g00950	Auxin-responsive protein SAUR50	3.4679	6.32659e-08	1.28564	0.000397122
VIT_03s0063g00800	Probable carboxylesterase 12	-2.03558	0.000119606	-4.17505	4.99396e-09
VIT_03s0088g01240	Transcription factor bHLH18	2.70395	5.47387e-10	6.8599	1.04707e-10
VIT_03s0097g00700	Basic form of pathogenesis-related protein 1	2.30966	6.8198e-223	-8.35994	<0.001
VIT_03s0180g00040	Cyclin-D3-3	2.09466	2.11159e-05	3.91745	3.93408e-10
VIT_04s0008g00740	Probable protein phosphatase 2C 72	2.24051	5.6759e-08	2.90676	1.56416e-38
VIT_04s0023g03230	Auxin-responsive protein SAUR50	3.49163	8.87715e-15	3.46874	1.23066e-57
VIT_04s0044g01990	Probable L-type lectin-domain containing receptor kinase S.5	1.36026	0.000625749	2.01619	1.42244e-08
VIT_05s0049g00500	Ethylene-responsive transcription factor ERF098	-4.11486	1.94792e-13	-4.62459	2.53153e-08
VIT_05s0049g00510	Ethylene-responsive transcription factor 1B	1.89247	1.27445e-18	-3.4876	4.7491e-252
VIT_05s0049g01970	Auxin-responsive protein IAA13	1.51337	7.37726e-13	1.27986	2.36751e-07
VIT_05s0051g00660	Uncharacterized protein LOC100264925 isoform X1	-1.32551	1.27456e-27	-4.355	6.70243e-29
VIT_05s0077g01550	Major allergen Pru av 1	2.59592	6.3458e-190	1.3027	7.02781e-60
VIT_06s0004g05120	Hypothetical protein VITISV_006762	2.61442	2.04935e-66	-2.78082	1.98882e-64
VIT_07s0005g03220	Ethylene-responsive transcription factor ERF098	-3.36832	2.57936e-83	-1.52674	3.31538e-30
VIT_07s0005g05100	Transcription factor PIF1 isoform X2	-1.54635	2.53994e-19	1.57894	2.9478e-44
VIT_07s0104g01230	Auxin response factor 23 isoform X1	-2.26605	5.01627e-09	-4.1265	2.69378e-05
VIT_07s0104g01320	Protein TRANSPORT INHIBITOR RESPONSE	2.3768	1.0667e-117	1.65049	1.2616e-239
VIT_07s0129g00030	Protein SHORT-ROOT [Vitis riparia]	1.41957	2.01282e-09	1.13289	3.90832e-10
VIT_07s0191g00070	Serine/threonine-protein kinase SAPK2	1.88517	2.28059e-27	1.35954	3.6965e-38
VIT_08s0007g05390	Two-component response regulator ARR9	-1.86781	4.90791e-15	-3.5635	1.50258e-90
VIT_08s0032g00510	Unnamed protein product, partial	5.75946	2.97901e-61	2.78219	4.83836e-81
VIT_09s0002g00080	Tyrosine-sulfated glycopeptide receptor 1	2.03358	1.47517e-31	1.45436	2.76103e-23
VIT_09s0002g00670	Hypothetical protein CK203_003365	2.71535	7.46259e-25	3.04371	3.8806e-143
VIT_09s0002g00890	Protein TIFY 10A	-2.87351	<0.001	-2.60757	<0.001
VIT_09s0002g04210	Proline-rich receptor-like protein kinase PERK1	-1.9115	2.5296e-146	-1.92466	9.1123e-150
VIT_09s0002g05150	Auxin-induced protein 22A-like	-3.23452	8.87566e-43	-3.94148	2.89884e-49
VIT_10s0003g00590	Ethylene-responsive transcription factor ERF091	-1.43809	1.09934e-09	1.28642	1.80187e-05
VIT_10s0003g03790	Protein TIFY 5A	-4.05149	<0.001	-3.96081	1.0529e-164
VIT_10s0003g03800	Protein TIFY 5A	-3.70456	1.4338e-164	-3.29013	1.48613e-71
VIT_10s0003g05130	Unnamed protein product, partial	4.6126	2.05336e-61	2.50892	9.49564e-10
VIT_11s0052g01180	Probable xyloglucan endotransglucosylase/hydrolase protein 23	-3.02262	5.0429e-243	1.05073	1.57773e-14
VIT_11s0052g01620	Pathogenesis-related protein PR-1	2.49257	6.11686e-06	3.63297	6.86431e-14
VIT_12s0028g03100	Transcription activator GLK1	2.72797	5.7524e-137	3.64496	<0.001
VIT_12s0028g03510	G-type lectin S-receptor-like serine/threonine-protein kinase At2g19130	3.41888	9.6372e-15	4.5524	1.02253e-35
VIT_12s0028g03520	G-type lectin S-receptor-like serine/threonine-protein kinase At2g19130 isoform X1	1.64362	2.23899e-14	4.77225	6.30371e-99
VIT_12s0059g01870	Jasmonic acid-amido synthetase JAR1	2.21692	3.4405e-74	1.66928	1.6354e-93
VIT_13s0067g00330	Auxin transporter-like protein 2	1.98862	3.78366e-15	1.52757	4.66789e-11
VIT_13s0067g01350	Unnamed protein product, partial	2.98274	3.53782e-43	1.006	4.74519e-05
VIT_13s0084g00130	Probable carboxylesterase 15	-2.64536	<0.001	2.19436	<0.001
VIT_14s0006g02570	Non-specific lipid-transfer protein 2	1.1565	2.79556e-11	2.47527	<0.001
VIT_14s0006g02850	Transcription factor bHLH75 isoform X1	4.43188	1.14066e-27	1.31733	1.61814e-08
VIT_15s0021g02690	Transcription factor UNE10	2.15949	1.8856e-218	2.51464	<0.001
VIT_15s0046g00290	Auxin response factor 18	-1.38757	1.70936e-53	-3.19022	7.38303e-98
VIT_15s0046g02030	Probable serine/threonine-protein kinase At1g01540	-1.71301	1.95705e-38	1.32457	1.19301e-40
VIT_16s0098g00720	L-type lectin-domain containing receptor kinase VIII.2	3.59092	6.3682e-228	2.7186	7.412e-210
VIT_17s0000g00430	Transcription factor bHLH137	-1.5074	2.00758e-43	-2.54775	1.6692e-122
VIT_17s0000g02230	Protein TIFY 6B	-1.31847	1.78271e-49	-2.26391	2.1806e-175
VIT_18s0001g01960	Probable receptor-like protein kinase At1g11050 isoform X1	-2.36138	<0.001	-1.48629	1.84613e-51
VIT_18s0001g08040	Transcription factor bHLH93	-3.84072	8.00564e-26	-2.6965	1.07549e-14
VIT_18s0001g10450	Ripening-related bZIP protein-like	1.49675	1.1223e-171	-2.17181	<0.001
VIT_18s0001g10690	BRI1 kinase inhibitor 1	4.49019	3.1201e-261	1.06962	2.92663e-44
VIT_19s0014g00500	Unnamed protein product, partial	1.70502	2.84501e-59	2.22721	5.9335e-252
VIT_19s0014g04940	Chitin-inducible gibberellin-responsive protein 1	-3.01398	<0.001	-1.07603	3.6124e-140
VIT_19s0085g00550	Uncharacterized protein LOC100257013	-2.66514	<0.001	-2.08905	1.5607e-277
novel.1348	Rust resistance kinase Lr10-like	1.97465	2.70814e-33	2.3017	1.64129e-41
novel.4791	Serine/threonine-protein kinase SAPK2	1.12976	3.35209e-15	1.45969	7.51832e-12

## Sheet: 4-3
The influence of differential gene expression related to the phenylpropane metabolic pathway in grape leaves after 1 day of downy mildew infection.
Index	Seq Description	log2FoldChange(M1/M0)	pvalue	log2FoldChange(R1/R0)	pvalue
VIT_01s0011g03620	Caffeoylshikimate esterase	-2.14247	2.8906e-196	-1.84803	1.34142e-85
VIT_03s0017g01490	Berberine bridge enzyme-like 21	1.60832	2.14269e-08	1.00163	0.00999519
VIT_03s0180g00260	Probable cinnamyl alcohol dehydrogenase 1	2.38817	<0.001	1.47577	9.8055e-117
VIT_07s0031g00350	Caffeoyl-CoA O-methyltransferase	2.5421	<0.001	3.17251	1.9825e-304
VIT_07s0191g00050	Peroxidase 17	1.06951	1.67242e-18	1.33758	1.20472e-08
VIT_08s0040g02200	Peroxidase 21	6.34664	3.42683e-17	5.02157	1.83443e-41
VIT_08s0058g00990	Cationic peroxidase 1	2.82283	5.00115e-23	2.55011	1.52478e-05
VIT_10s0003g05430	Berberine bridge enzyme-like 21	-2.19217	5.0186e-117	-2.58575	5.1887e-105
VIT_10s0003g05450	Berberine bridge enzyme-like 21	-1.8145	<0.001	-1.87519	<0.001
VIT_10s0003g05550	Berberine bridge enzyme-like 8	6.46986	4.22634e-26	1.62471	0.000743645
VIT_11s0016g05280	Unnamed protein product, partial	-2.11148	2.1268e-17	-1.80021	7.87189e-16
VIT_11s0016g05320	Unnamed protein product, partial	3.54909	3.64733e-39	3.4006	1.77909e-12
VIT_11s0065g00350	Cytochrome P450 CYP73A100	-3.72505	<0.001	-3.16008	3.1427e-223
VIT_12s0028g01770	Berberine bridge enzyme-like 13	4.62675	5.9507e-102	-2.38259	2.85661e-24
VIT_12s0028g01790	Berberine bridge enzyme-like 26	4.18067	3.0544e-186	2.78406	4.94489e-97
VIT_14s0066g01150	Cinnamoyl-CoA reductase-like SNL6	-3.42559	<0.001	-3.38034	<0.001
VIT_14s0083g00320	Cinnamoyl-CoA reductase-like SNL6 isoform X2	1.80421	7.19129e-54	1.08381	1.84538e-45
VIT_16s0039g01100	Phenylalanine ammonia-lyase	-4.66187	<0.001	-4.49151	9.6882e-262
VIT_16s0039g01110	Phenylalanine ammonia-lyase-like	-4.25998	<0.001	-4.06895	4.4643e-108
VIT_16s0039g01120	Phenylalanine ammonia-lyase-like	-4.79664	<0.001	-4.29831	2.93862e-73
VIT_16s0039g01130	Phenylalanine ammonia-lyase	-4.1026	2.0592e-272	-3.7291	5.41112e-55
VIT_16s0039g01170	Phenylalanine ammonia-lyase	-4.77458	<0.001	-4.46046	5.74054e-74
VIT_16s0039g01300	Phenylalanine ammonia-lyase-like	-4.33974	5.2464e-223	-4.42495	2.73841e-39
VIT_16s0039g01360	Phenylalanine ammonia-lyase	-3.68617	5.7301e-135	-3.60327	1.65892e-12
VIT_16s0039g01670	Cinnamoyl-CoA reductase-like SNL6 isoform X1	2.13248	4.8443e-267	1.90655	2.1918e-244
novel.1505	Cationic peroxidase 1	-2.99576	4.2916e-101	-3.98688	<0.001
novel.5458	Phenylalanine ammonia-lyase	-3.74692	6.3925e-191	-5.24657	4.60104e-06

## Sheet: 4-4
The influence of differential gene expression related to the phenylpropane metabolic pathway in grape leaves after 5 days of downy mildew infection.
Index	Seq Description	log2FoldChange(M1/M0)	pvalue	log2FoldChange(R1/R0)	pvalue
VIT_01s0011g03620	Caffeoylshikimate esterase	-1.07395	9.58326e-51	-1.96737	1.4401e-125
VIT_03s0017g01490	Berberine bridge enzyme-like 21	3.67562	1.80958e-58	2.47828	1.95118e-16
VIT_03s0180g00260	Probable cinnamyl alcohol dehydrogenase 1	2.92154	<0.001	1.24213	1.0953e-105
VIT_07s0031g00350	Caffeoyl-CoA O-methyltransferase	1.71665	9.2367e-140	2.28643	5.2061e-134
VIT_07s0191g00050	Peroxidase 17	1.75975	6.31541e-46	1.57971	3.41647e-13
VIT_08s0040g02200	Peroxidase 21	5.09882	3.13499e-10	5.98623	2.93068e-66
VIT_08s0058g00990	Cationic peroxidase 1	4.33624	3.60564e-68	3.94418	8.09365e-16
VIT_10s0003g05430	Berberine bridge enzyme-like 21	-2.41705	8.804e-104	-2.51626	2.0883e-109
VIT_10s0003g05450	Berberine bridge enzyme-like 21	-3.44967	<0.001	-1.16032	3.3517e-229
VIT_10s0003g05550	Berberine bridge enzyme-like 8	7.96699	7.41055e-40	4.7146	4.09593e-51
VIT_11s0016g05280	Unnamed protein product, partial	-4.4977	3.0311e-24	-3.13621	1.53508e-23
VIT_11s0016g05320	Unnamed protein product, partial	1.85046	5.52861e-07	3.3425	1.51192e-11
VIT_11s0065g00350	Cytochrome P450 CYP73A100	-3.34587	<0.001	-2.49282	5.4494e-162
VIT_12s0028g01770	Berberine bridge enzyme-like 13	7.64373	<0.001	1.67434	9.78061e-45
VIT_12s0028g01790	Berberine bridge enzyme-like 26	1.47357	1.85771e-11	2.71032	2.14129e-94
VIT_14s0066g01150	Cinnamoyl-CoA reductase-like SNL6	-1.30899	4.4801e-172	-2.40868	<0.001
VIT_14s0083g00320	Cinnamoyl-CoA reductase-like SNL6 isoform X2	2.7348	2.6215e-122	-2.15068	5.4571e-85
VIT_16s0039g01100	Phenylalanine ammonia-lyase	-3.84697	<0.001	-1.41293	5.9839e-65
VIT_16s0039g01110	Phenylalanine ammonia-lyase-like	-3.32345	5.3989e-264	-1.44735	1.36279e-32
VIT_16s0039g01120	Phenylalanine ammonia-lyase-like	-4.22467	<0.001	-1.17924	1.02113e-16
VIT_16s0039g01130	Phenylalanine ammonia-lyase	-2.97662	6.1596e-165	-1.26741	1.09392e-13
VIT_16s0039g01170	Phenylalanine ammonia-lyase	-3.6996	<0.001	-1.66717	3.62387e-27
VIT_16s0039g01300	Phenylalanine ammonia-lyase-like	-2.63564	1.6448e-104	-1.20237	1.20043e-09
VIT_16s0039g01360	Phenylalanine ammonia-lyase	-1.68896	4.00726e-41	-1.60734	5.07312e-05
VIT_16s0039g01670	Cinnamoyl-CoA reductase-like SNL6 isoform X1	2.37807	1.3058e-188	2.02735	<0.001
novel.1505	Cationic peroxidase 1	-1.2587	4.41272e-26	-8.15722	1.9076e-116
novel.5458	Phenylalanine ammonia-lyase	-1.93587	6.91172e-71	-1.15188	0.0338303

## Sheet: 4-5
The influence of differential gene expression related to the Flavonoid Biosynthesis Pathway in grape leaves after 1 day of downy mildew infection.
Index	Seq Description	log2FoldChange(M1/M0)	pvalue	log2FoldChange(R1/R0)	pvalue
VIT_01s0011g02960	Leucoanthocyanidin reductase 1	4.90192	2.2058e-106	2.08976	2.2859e-160
VIT_02s0012g00400	S-norcoclaurine synthase 1	-1.43484	4.60402e-16	-4.50957	2.0238e-282
VIT_03s0017g02000	Anthocyanidin 3-O-glucosyltransferase 6	-1.95154	<0.001	-2.12932	2.8422e-223
VIT_04s0023g03370	Naringenin,2-oxoglutarate 3-dioxygenase	2.75956	<0.001	1.56289	9.6862e-172
VIT_04s0044g01530	Beta-D-glucosyl crocetin beta-1,6-glucosyltransferase	3.58753	3.42149e-80	5.67612	2.08415e-41
VIT_05s0136g00260	Chalcone synthase 2	2.27399	<0.001	2.17519	<0.001
VIT_06s0004g06390	UDP-glycosyltransferase 71K2	-2.49728	1.26574e-46	-2.29793	5.4737e-131
VIT_06s0009g02810	Flavonoid 3',5'-hydroxylase 2-like	2.95088	4.04475e-38	3.62561	9.2259e-87
VIT_06s0009g02840	Flavonoid 3',5'-hydroxylase 2-like	2.02212	1.96027e-29	3.51359	6.3405e-111
VIT_07s0031g00350	Caffeoyl-CoA O-methyltransferase	2.5421	<0.001	3.17251	1.9825e-304
VIT_11s0016g01850	UDP-glycosyltransferase 91C1-like	4.1346	9.36975e-54	4.23711	3.8476e-120
VIT_11s0065g00350	Cytochrome P450 CYP73A100	-3.72505	<0.001	-3.16008	3.1427e-223
VIT_12s0034g00060	Anthocyanidin 3-O-glucosyltransferase 2-like	1.75256	1.24599e-21	1.54012	0.00218436
VIT_12s0034g00080	UDP-glucose flavonoid 3-O-glucosyltransferase 6	1.32817	2.40517e-70	1.12657	1.22411e-47
VIT_12s0034g00140	Anthocyanidin 3-O-glucosyltransferase 2-like	-1.9881	9.0116e-116	-2.42023	1.14703e-99
VIT_12s0055g00250	Anthocyanidin 3-O-glucosyltransferase 2	3.76256	2.31953e-22	3.1624	3.82685e-21
VIT_13s0067g02870	Putative chalcone--flavonone isomerase 3	1.46269	1.0604e-169	1.65103	9.7941e-160
VIT_14s0068g00930	Chalcone synthase	2.07353	1.4919e-283	1.85699	4.5738e-239
VIT_15s0048g01000	Vestitone reductase-like	1.27342	3.10014e-05	-1.75718	0.00458527
VIT_16s0050g01600	Anthocyanidin 5,3-O-glucosyltransferase-like	-2.67809	6.91113e-10	-1.00268	2.07335e-08
VIT_17s0000g07210	Flavonoid 3'-monooxygenase	3.04448	3.9312e-18	2.60183	1.2818e-114
VIT_18s0001g03470	Flavonol synthase/flavanone 3-hydroxylase	-4.34046	5.88436e-80	2.46127	2.24798e-41
VIT_18s0041g00830	Hypothetical protein VITISV_020131	5.0406	2.528e-104	3.0835	8.7245e-08
VIT_18s0041g00930	UDP-glycosyltransferase 88F5-like, partial	4.19331	4.39198e-16	1.61112	1.18556e-08

## Sheet: 4-6
The influence of differential gene expression related to the Flavonoid Biosynthesis Pathway in grape leaves after 5 days of downy mildew infection.
Index	Seq Description	log2FoldChange(M1/M0)	pvalue	log2FoldChange(R1/R0)	pvalue
VIT_01s0011g02960	Leucoanthocyanidin reductase 1	8.70067	<0.001	-1.73073	2.03606e-35
VIT_02s0012g00400	S-norcoclaurine synthase 1	-1.33401	1.28808e-11	-4.48482	1.447e-239
VIT_03s0017g02000	Anthocyanidin 3-O-glucosyltransferase 6	-2.17261	<0.001	-1.37837	3.8455e-184
VIT_04s0023g03370	Naringenin,2-oxoglutarate 3-dioxygenase	5.32357	<0.001	-3.46447	<0.001
VIT_04s0044g01530	Beta-D-glucosyl crocetin beta-1,6-glucosyltransferase	1.85049	1.26167e-11	5.81843	6.80307e-44
VIT_05s0136g00260	Chalcone synthase 2	4.88602	<0.001	-2.02646	5.7307e-267
VIT_06s0004g06390	UDP-glycosyltransferase 71K2	1.71761	4.92049e-68	-4.42716	1.1501e-187
VIT_06s0009g02810	Flavonoid 3',5'-hydroxylase 2-like	2.24719	1.69628e-17	-2.81548	7.51452e-07
VIT_06s0009g02840	Flavonoid 3',5'-hydroxylase 2-like	1.07922	3.28172e-06	-3.0017	5.12785e-09
VIT_07s0031g00350	Caffeoyl-CoA O-methyltransferase	1.71665	9.2367e-140	2.28643	5.2061e-134
VIT_11s0016g01850	UDP-glycosyltransferase 91C1-like	1.47697	0.0015963	2.19151	1.1065e-19
VIT_11s0065g00350	Cytochrome P450 CYP73A100	-3.34587	<0.001	-2.49282	5.4494e-162
VIT_12s0034g00060	Anthocyanidin 3-O-glucosyltransferase 2-like	2.64181	1.88696e-54	1.59364	0.00210477
VIT_12s0034g00080	UDP-glucose flavonoid 3-O-glucosyltransferase 6	3.56284	<0.001	1.14668	1.85648e-60
VIT_12s0034g00140	Anthocyanidin 3-O-glucosyltransferase 2-like	-1.90882	5.06918e-79	-2.68879	3.0882e-121
VIT_12s0055g00250	Anthocyanidin 3-O-glucosyltransferase 2	2.08445	8.32152e-05	2.44833	7.69579e-11
VIT_13s0067g02870	Putative chalcone--flavonone isomerase 3	3.1966	<0.001	-1.33502	4.7175e-169
VIT_14s0068g00930	Chalcone synthase	3.70284	<0.001	-1.90086	1.1837e-156
VIT_15s0048g01000	Vestitone reductase-like	4.18832	2.38954e-84	2.96463	2.25485e-25
VIT_16s0050g01600	Anthocyanidin 5,3-O-glucosyltransferase-like	-1.07794	0.00495781	-1.30261	1.80768e-10
VIT_17s0000g07210	Flavonoid 3'-monooxygenase	4.70881	3.21885e-56	1.61881	2.12826e-37
VIT_18s0001g03470	Flavonol synthase/flavanone 3-hydroxylase	-9.77115	1.88874e-16	-1.55615	3.66649e-05
VIT_18s0041g00830	Hypothetical protein VITISV_020131	5.54887	2.3235e-125	3.95709	6.2807e-14
VIT_18s0041g00930	UDP-glycosyltransferase 88F5-like, partial	5.82515	3.68209e-35	1.64536	6.50526e-10

## Sheet: 4-7
The influence of differential gene expression related to the Stilbenoid, Diarylheptanoid and Gingerol Biosynthesis Pathway in grape leaves after 1 day of downy mildew infection.
Index	Seq Description	log2FoldChange(M1/M0)	pvalue	log2FoldChange(R1/R0)	pvalue
VIT_07s0031g00350	Caffeoyl-CoA O-methyltransferase	2.5421	<0.001	3.17251	1.9825e-304
VIT_10s0042g00840	Stilbene synthase, partial	-4.55722	3.5201e-259	-1.36082	0.00179493
VIT_11s0065g00350	Cytochrome P450 CYP73A100	-3.72505	<0.001	-3.16008	3.1427e-223
VIT_12s0028g01880	Trans-resveratrol di-O-methyltransferase	2.68678	3.3348e-146	1.23744	3.22144e-22
VIT_16s0100g00770	Stilbene synthase 5	-3.15705	<0.001	-4.30557	4.2724e-253
VIT_16s0100g00780	Stilbene synthase 5	-2.21352	<0.001	-3.07525	<0.001
VIT_16s0100g00800	Unnamed protein product, partial	-2.67833	6.409e-142	-2.0557	3.82158e-24
VIT_16s0100g00810	Stilbene synthase 4-like	-2.30576	8.28899e-89	-2.19208	1.69603e-19
VIT_16s0100g00830	Stilbene synthase 5-like	-3.49635	<0.001	-3.51587	2.05681e-76
VIT_16s0100g00850	Stilbene synthase 4-like	-3.84865	8.1875e-232	-2.26612	1.01363e-08
VIT_16s0100g00900	Stilbene synthase 4	-3.27768	<0.001	-3.18433	4.37549e-86
VIT_16s0100g00910	Stilbene synthase 5	-3.66543	<0.001	-4.19789	1.0364e-203
VIT_16s0100g01030	Full=Stilbene synthase 3	-4.00518	<0.001	-4.76145	<0.001
VIT_16s0100g01100	Stilbene synthase 1	3.25077	5.5704e-146	-3.52452	4.45466e-61
VIT_16s0100g01130	Stilbene synthase 1	-3.33652	9.1992e-56	-7.01793	1.56471e-08
VIT_16s0100g01190	Stilbene synthase 1	-2.9423	1.0717e-293	-4.42024	2.4027e-177

## Sheet: 4-8
The influence of differential gene expression related to the Stilbenoid, Diarylheptanoid and Gingerol Biosynthesis Pathway in grape leaves after 5 days of downy mildew infection.
Index	Seq Description	log2FoldChange(M1/M0)	pvalue	log2FoldChange(R1/R0)	pvalue
VIT_07s0031g00350	Caffeoyl-CoA O-methyltransferase	1.71665	9.2367e-140	2.28643	5.2061e-134
VIT_10s0042g00840	Stilbene synthase, partial	-6.10122	1.3958e-159	-1.63725	0.00121156
VIT_11s0065g00350	Cytochrome P450 CYP73A100	-3.34587	<0.001	-2.49282	5.4494e-162
VIT_12s0028g01880	Trans-resveratrol di-O-methyltransferase	1.31069	4.67048e-19	3.62791	<0.001
VIT_16s0100g00770	Stilbene synthase 5	-1.46101	2.1024e-106	-2.0964	2.4376e-123
VIT_16s0100g00780	Stilbene synthase 5	-1.02515	1.03464e-68	-1.05532	7.78341e-73
VIT_16s0100g00800	Unnamed protein product, partial	-2.88075	8.974e-135	-1.17492	7.8569e-10
VIT_16s0100g00810	Stilbene synthase 4-like	-2.97462	1.73218e-85	-1.17591	7.51155e-10
VIT_16s0100g00830	Stilbene synthase 5-like	-2.51041	7.5654e-280	-1.1828	8.89483e-19
VIT_16s0100g00850	Stilbene synthase 4-like	-4.43327	1.20019e-52	-1.48715	4.24176e-05
VIT_16s0100g00900	Stilbene synthase 4	-3.69517	<0.001	-1.16009	1.51978e-21
VIT_16s0100g00910	Stilbene synthase 5	-2.64767	<0.001	-1.05295	2.46973e-37
VIT_16s0100g01030	Full=Stilbene synthase 3	-3.26081	<0.001	-2.09945	8.5101e-212
VIT_16s0100g01100	Stilbene synthase 1	4.37939	7.4777e-269	2.16515	3.4999e-134
VIT_16s0100g01130	Stilbene synthase 1	-1.37816	9.39996e-16	-3.18912	2.60181e-08
VIT_16s0100g01190	Stilbene synthase 1	-1.8248	5.6119e-18	-2.03171	3.74987e-76
